# Supplementary material for: Acceleration and Selectivity of 1,3-Dipolar Cycloaddition Reactions Included in a Polar [4 + 2] Octa-imine Bis-calix[4]pyrrole Cage
Source: JACS Au. 2025 Jan 23;5(2):902–12. doi: 10.1021/jacsau.4c01118 (PMC11862939; doi:10.1021/jacsau.4c01118)
Supplement: Supplementary file 2 — au4c01118_si_002.cif [file au4c01118_si_002.cif]

 
data_ACL005-P-1
# start Validation Reply Form
_vrf_PLAT097_ACL005-P-1
;
PROBLEM: Large Reported Max.  (Positive) Residual Density       0.94 eA-3  
RESPONSE: The sample contained multiple small crystal domains 
that had an impact on the intensity of the low resolution reflections. As
a result, residual density artifacts were induced.
;
_vrf_PLAT910_ACL005-P-1
;
PROBLEM: Missing # of FCF Reflection(s) Below Theta(Min).         25 Note  
RESPONSE: This is due to the big unit cell parameters. Low resolution
reflections are hidden in the beam stopper 
;
# end Validation Reply Form 
_audit_creation_method            'SHELXL-2018/3'
_shelx_SHELXL_version_number      '2018/3'
_chemical_name_systematic         ?
_chemical_name_common             ?
_chemical_melting_point           ?
_chemical_formula_moiety          ?
_chemical_formula_sum
 'C226 H229 N18 O18' 
_chemical_formula_weight          3485.26

loop_
 _atom_type_symbol
 _atom_type_description
 _atom_type_scat_dispersion_real
 _atom_type_scat_dispersion_imag
 _atom_type_scat_source
 'C'  'C'   0.0033   0.0016
 'International Tables Vol C Tables 4.2.6.8 and 6.1.1.4'
 'H'  'H'   0.0000   0.0000
 'International Tables Vol C Tables 4.2.6.8 and 6.1.1.4'
 'N'  'N'   0.0061   0.0033
 'International Tables Vol C Tables 4.2.6.8 and 6.1.1.4'
 'O'  'O'   0.0106   0.0060
 'International Tables Vol C Tables 4.2.6.8 and 6.1.1.4'
 
_space_group_crystal_system       triclinic
_space_group_IT_number            2
_space_group_name_H-M_alt         'P -1'
_space_group_name_Hall            '-P 1'
 
_shelx_space_group_comment
;
The symmetry employed for this shelxl refinement is uniquely defined
by the following loop, which should always be used as a source of
symmetry information in preference to the above space-group names.
They are only intended as comments.
;
 
loop_
 _space_group_symop_operation_xyz
 'x, y, z'
 '-x, -y, -z'
 
_cell_length_a                    14.6053(4)
_cell_length_b                    25.3396(6)
_cell_length_c                    25.4794(7)
_cell_angle_alpha                 86.766(2)
_cell_angle_beta                  85.047(2)
_cell_angle_gamma                 82.544(2)
_cell_volume                      9305.3(4)
_cell_formula_units_Z             2
_cell_measurement_temperature     100(2)
_cell_measurement_reflns_used   25286
_cell_measurement_theta_min     2.2370
_cell_measurement_theta_max     24.9920
 
_exptl_crystal_description        Plate
_exptl_crystal_colour             ?
_exptl_crystal_density_meas       ?
_exptl_crystal_density_method     ?
_exptl_crystal_density_diffrn     1.244          
_exptl_crystal_F_000              3710
_exptl_transmission_factor_min    ?
_exptl_transmission_factor_max    ?
_exptl_crystal_size_max           0.250
_exptl_crystal_size_mid           0.200
_exptl_crystal_size_min           0.050
_exptl_absorpt_coefficient_mu     0.079
_shelx_estimated_absorpt_T_min    0.980
_shelx_estimated_absorpt_T_max    0.996
_exptl_absorpt_correction_type    multi-scan
_exptl_absorpt_correction_T_min                   0.71253
_exptl_absorpt_correction_T_max                   1.00000
_exptl_absorpt_process_details   
;
 CrysAlisPro 1.171.40.35a (Rigaku Oxford Diffraction, 2018)
 Empirical absorption correction using spherical harmonics,
 implemented in SCALE3 ABSPACK scaling algorithm.
;

_exptl_absorpt_special_details    ?
_diffrn_ambient_temperature       100(2)
_diffrn_radiation_wavelength      0.71075
_diffrn_radiation_type            MoK\a
_diffrn_source                    'Microfocus rotating anode X-ray tube' 
_diffrn_source_type               'Rigaku MicroMax-007HF'
_diffrn_source_power              50
_diffrn_source_current            24
_diffrn_source_size               '0.2 mm x 0.2 mm fine focus'
_diffrn_radiation_monochromator   'Confocal Max Flux optic'
_diffrn_detector_type             'PILATUS 200K'
_diffrn_measurement_device_type   '1/4chi goniometer' 
_diffrn_measurement_method
;
 Fullsphere data collection, phi and omega scans
;
_diffrn_detector_area_resol_mean  5.8140 
_diffrn_reflns_number             162209
_diffrn_reflns_av_unetI/netI      0.1550
_diffrn_reflns_av_R_equivalents   0.1161
_diffrn_reflns_limit_h_min        -19
_diffrn_reflns_limit_h_max        19
_diffrn_reflns_limit_k_min        -32
_diffrn_reflns_limit_k_max        32
_diffrn_reflns_limit_l_min        -34
_diffrn_reflns_limit_l_max        29
_diffrn_reflns_theta_min          2.235
_diffrn_reflns_theta_max          28.688
_diffrn_reflns_theta_full         25.242
_diffrn_measured_fraction_theta_max   0.889
_diffrn_measured_fraction_theta_full  0.999
_diffrn_reflns_Laue_measured_fraction_max    0.889
_diffrn_reflns_Laue_measured_fraction_full   0.999
_diffrn_reflns_point_group_measured_fraction_max   0.889
_diffrn_reflns_point_group_measured_fraction_full  0.999
_reflns_number_total              42691
_reflns_number_gt                 19610
_reflns_threshold_expression      'I > 2\s(I)'
_reflns_Friedel_coverage          0.000
_reflns_Friedel_fraction_max      .
_reflns_Friedel_fraction_full     .
 
_reflns_special_details
;
 Reflections were merged by SHELXL according to the crystal
 class for the calculation of statistics and refinement.
 
 _reflns_Friedel_fraction is defined as the number of unique
 Friedel pairs measured divided by the number that would be
 possible theoretically, ignoring centric projections and
 systematic absences.
;
 
_computing_data_collection     'CrysAlisPro 1.171.39.12b (Rigaku OD, 2015)'
_computing_cell_refinement     'CrysAlisPro 1.171.39.12b (Rigaku OD, 2015)'
_computing_data_reduction      'CrysAlisPro 1.171.39.12b (Rigaku OD, 2015)'
_computing_structure_solution   'Sir2019'
_computing_structure_refinement 'SHELXL-2018/3 (Sheldrick, 2018)'
_computing_molecular_graphics   'shelXle (H�bschle, Sheldrick and Dittirch, 2011)' 
_computing_publication_material 'SHELXL-2018/3 (Sheldrick, 2018)' 
_refine_special_details           ?
_refine_ls_structure_factor_coef  Fsqd
_refine_ls_matrix_type            full
_refine_ls_weighting_scheme       calc
_refine_ls_weighting_details
'w=1/[\s^2^(Fo^2^)+(0.1329P)^2^+18.3023P] where P=(Fo^2^+2Fc^2^)/3'
_atom_sites_solution_primary      ?
_atom_sites_solution_secondary    ?
_atom_sites_solution_hydrogens    geom
_refine_ls_hydrogen_treatment     constr
_refine_ls_extinction_method      none
_refine_ls_extinction_coef        .
_refine_ls_number_reflns          42691
_refine_ls_number_parameters      2679
_refine_ls_number_restraints      612
_refine_ls_R_factor_all           0.2230
_refine_ls_R_factor_gt            0.1149
_refine_ls_wR_factor_ref          0.3436
_refine_ls_wR_factor_gt           0.2888
_refine_ls_goodness_of_fit_ref    1.066
_refine_ls_restrained_S_all       1.066
_refine_ls_shift/su_max           0.000
_refine_ls_shift/su_mean          0.000
 
loop_
 _atom_site_label
 _atom_site_type_symbol
 _atom_site_fract_x
 _atom_site_fract_y
 _atom_site_fract_z
 _atom_site_U_iso_or_equiv
 _atom_site_adp_type
 _atom_site_occupancy
 _atom_site_site_symmetry_order  
 _atom_site_calc_flag
 _atom_site_refinement_flags_posn
 _atom_site_refinement_flags_adp
 _atom_site_refinement_flags_occupancy
 _atom_site_disorder_assembly
 _atom_site_disorder_group
O1A O 0.5133(4) 0.1927(2) 0.4479(3) 0.0997(18) Uani 1 1 d . . . . .
O2A O 0.4987(3) 0.11952(19) 0.50015(18) 0.0713(13) Uani 1 1 d . . . . .
O3A O 0.5784(4) 0.4617(2) 0.0404(3) 0.1056(19) Uani 1 1 d . . . . .
O4A O 0.5397(4) 0.5317(2) 0.0929(3) 0.1014(18) Uani 1 1 d . . . . .
O5A O 1.2659(4) 0.4409(2) 0.0757(4) 0.141(3) Uani 1 1 d . . . . .
O6A O 1.2177(3) 0.52024(18) 0.10810(19) 0.0663(12) Uani 1 1 d . . . . .
O7A O 1.2512(5) 0.0861(3) 0.4908(3) 0.132(3) Uani 1 1 d . . . . .
O8A O 1.3615(3) 0.05683(19) 0.4310(2) 0.0756(14) Uani 1 1 d . . . . .
N1A N 0.9341(3) 0.19139(15) 0.31254(16) 0.0302(9) Uani 1 1 d . . . . .
H1AN H 0.931915 0.196951 0.278237 0.036 Uiso 1 1 calc R U . . .
N2A N 0.7457(3) 0.24773(15) 0.25775(16) 0.0317(9) Uani 1 1 d . . . . .
H2AN H 0.791883 0.232874 0.236885 0.038 Uiso 1 1 calc R U . . .
N3A N 0.8737(3) 0.32423(15) 0.18328(15) 0.0316(9) Uani 1 1 d . . . . .
H3AN H 0.887073 0.289397 0.186707 0.038 Uiso 1 1 calc R U . . .
N4A N 1.0611(3) 0.26681(15) 0.23901(16) 0.0321(9) Uani 1 1 d . . . . .
H4AN H 1.028694 0.246037 0.223630 0.039 Uiso 1 1 calc R U . . .
N5A N 0.7903(3) 0.01540(17) 0.17434(18) 0.0433(11) Uani 1 1 d . . . . .
N6A N 0.8455(3) -0.18538(16) -0.01353(17) 0.0377(10) Uani 1 1 d . . . . .
N7A N 0.7118(3) 0.16943(16) 0.02955(17) 0.0386(10) Uani 1 1 d . . . . .
N8A N 0.7897(3) -0.03256(17) -0.16175(17) 0.0434(11) Uani 1 1 d . . . . .
C1A C 1.0120(3) 0.19129(17) 0.34010(19) 0.0286(10) Uani 1 1 d . . . . .
C2A C 0.9864(3) 0.18379(17) 0.39117(19) 0.0298(11) Uani 1 1 d . . . . .
H2A H 1.025510 0.183220 0.419191 0.036 Uiso 1 1 calc R U . . .
C3A C 0.8905(3) 0.17676(18) 0.39679(18) 0.0305(11) Uani 1 1 d . . . . .
H3A H 0.854694 0.170138 0.428840 0.037 Uiso 1 1 calc R U . . .
C4A C 0.8605(3) 0.18134(17) 0.34775(19) 0.0302(11) Uani 1 1 d . . . . .
C5A C 0.7655(3) 0.17530(19) 0.32908(19) 0.0327(11) Uani 1 1 d . . . . .
C6A C 0.7753(3) 0.13282(19) 0.28723(19) 0.0339(11) Uani 1 1 d . . . . .
C7A C 0.8503(3) 0.09281(19) 0.2839(2) 0.0368(12) Uani 1 1 d . . . . .
H7A H 0.898240 0.092377 0.306918 0.044 Uiso 1 1 calc R U . . .
C8A C 0.8560(4) 0.0534(2) 0.2474(2) 0.0385(12) Uani 1 1 d . . . . .
H8A H 0.908205 0.026837 0.245509 0.046 Uiso 1 1 calc R U . . .
C9A C 0.7868(4) 0.05243(19) 0.2137(2) 0.0386(12) Uani 1 1 d . . . . .
C10A C 0.7116(4) 0.0931(2) 0.2166(2) 0.0422(13) Uani 1 1 d . . . . .
H10A H 0.663924 0.093548 0.193396 0.051 Uiso 1 1 calc R U . . .
C11A C 0.7059(4) 0.1321(2) 0.2523(2) 0.0387(12) Uani 1 1 d . . . . .
H11A H 0.654312 0.159146 0.253537 0.046 Uiso 1 1 calc R U . . .
C12A C 0.8274(4) -0.0330(2) 0.1837(2) 0.0393(12) Uani 1 1 d . . . . .
H12A H 0.850341 -0.042462 0.217149 0.047 Uiso 1 1 calc R U . . .
C13A C 0.8351(3) -0.0729(2) 0.1451(2) 0.0368(12) Uani 1 1 d . . . . .
C14A C 0.8671(4) -0.12555(19) 0.1599(2) 0.0407(12) Uani 1 1 d . . . . .
H14A H 0.882784 -0.134384 0.195053 0.049 Uiso 1 1 calc R U . . .
C15A C 0.8760(4) -0.1648(2) 0.1236(2) 0.0395(12) Uani 1 1 d . . . . .
H15A H 0.898082 -0.200570 0.133774 0.047 Uiso 1 1 calc R U . . .
C16A C 0.8527(3) -0.1520(2) 0.0723(2) 0.0353(12) Uani 1 1 d . . . . .
C17A C 0.8206(4) -0.0999(2) 0.0576(2) 0.0410(12) Uani 1 1 d . . . . .
H17A H 0.803958 -0.091438 0.022624 0.049 Uiso 1 1 calc R U . . .
C18A C 0.8127(4) -0.0603(2) 0.0932(2) 0.0411(13) Uani 1 1 d . . . . .
H18A H 0.792005 -0.024495 0.082486 0.049 Uiso 1 1 calc R U . . .
C19A C 0.8662(3) -0.1937(2) 0.0345(2) 0.0369(12) Uani 1 1 d . . . . .
H19A H 0.891504 -0.228506 0.045679 0.044 Uiso 1 1 calc R U . . .
C20A C 0.8731(3) -0.22671(19) -0.0484(2) 0.0354(11) Uani 1 1 d . . . . .
C21A C 0.9605(3) -0.2562(2) -0.0497(2) 0.0377(12) Uani 1 1 d . . . . .
H21A H 1.001571 -0.251156 -0.023995 0.045 Uiso 1 1 calc R U . . .
C22A C 0.9882(3) -0.29274(19) -0.08825(19) 0.0359(11) Uani 1 1 d . . . . .
H22A H 1.047820 -0.312770 -0.088114 0.043 Uiso 1 1 calc R U . . .
C23A C 0.9309(3) -0.30085(18) -0.12700(19) 0.0333(11) Uani 1 1 d . . . . .
C24A C 0.7026(3) 0.28265(18) 0.14718(19) 0.0316(11) Uani 1 1 d . . . . .
C25A C 0.8141(4) -0.2342(2) -0.0872(2) 0.0396(12) Uani 1 1 d . . . . .
H25A H 0.754772 -0.213827 -0.087731 0.048 Uiso 1 1 calc R U . . .
C26A C 0.7068(3) 0.1541(2) 0.3782(2) 0.0427(13) Uani 1 1 d . . . . .
H26A H 0.745754 0.124693 0.395959 0.051 Uiso 1 1 calc R U . . .
H26B H 0.691743 0.183061 0.403154 0.051 Uiso 1 1 calc R U . . .
C27A C 0.6167(4) 0.1339(3) 0.3670(2) 0.0601(17) Uani 1 1 d . . . . .
H27A H 0.629765 0.107919 0.338887 0.072 Uiso 1 1 calc R U . . .
H27B H 0.573380 0.164198 0.353965 0.072 Uiso 1 1 calc R U . . .
C28A C 0.5706(4) 0.1075(3) 0.4159(3) 0.0638(18) Uani 1 1 d . . . . .
H28A H 0.522557 0.087294 0.404729 0.077 Uiso 1 1 calc R U . . .
H28B H 0.617748 0.081611 0.432278 0.077 Uiso 1 1 calc R U . . .
C29A C 0.5277(4) 0.1444(3) 0.4558(3) 0.0581(16) Uani 1 1 d . . . . .
C30A C 0.4508(5) 0.1513(3) 0.5421(3) 0.081(2) Uani 1 1 d . . . . .
H30A H 0.397677 0.175189 0.528892 0.098 Uiso 1 1 calc R U . . .
H30B H 0.493213 0.173310 0.556460 0.098 Uiso 1 1 calc R U . . .
C31A C 0.4180(5) 0.1120(3) 0.5836(3) 0.081(2) Uani 1 1 d . . . . .
H31A H 0.383852 0.131212 0.612962 0.121 Uiso 1 1 calc R U . . .
H31B H 0.471482 0.089044 0.596373 0.121 Uiso 1 1 calc R U . . .
H31C H 0.377242 0.090134 0.568387 0.121 Uiso 1 1 calc R U . . .
C32A C 0.7202(3) 0.2281(2) 0.30707(19) 0.0332(11) Uani 1 1 d . . . . .
C33A C 0.6476(3) 0.2627(2) 0.3272(2) 0.0448(13) Uani 1 1 d . . . . .
H33A H 0.615307 0.259509 0.360961 0.054 Uiso 1 1 calc R U . . .
C34A C 0.6294(4) 0.3038(2) 0.2886(2) 0.0438(13) Uani 1 1 d . . . . .
H34A H 0.583148 0.333702 0.292247 0.053 Uiso 1 1 calc R U . . .
C35A C 0.6899(3) 0.29365(19) 0.24494(19) 0.0323(11) Uani 1 1 d . . . . .
C36A C 0.6992(3) 0.32192(18) 0.1916(2) 0.0333(11) Uani 1 1 d . . . . .
C37A C 0.8432(3) -0.2718(2) -0.1252(2) 0.0373(12) Uani 1 1 d . . . . .
H37A H 0.801955 -0.277615 -0.150462 0.045 Uiso 1 1 calc R U . . .
C38A C 0.6488(3) 0.24077(19) 0.1527(2) 0.0354(12) Uani 1 1 d . . . . .
H38A H 0.610268 0.236514 0.184209 0.042 Uiso 1 1 calc R U . . .
C39A C 0.6504(3) 0.2051(2) 0.1130(2) 0.0367(12) Uani 1 1 d . . . . .
H39A H 0.612704 0.177070 0.117469 0.044 Uiso 1 1 calc R U . . .
C40A C 0.7080(3) 0.21057(19) 0.0662(2) 0.0352(12) Uani 1 1 d . . . . .
C41A C 0.7565(3) 0.25397(18) 0.0593(2) 0.0355(11) Uani 1 1 d . . . . .
H41A H 0.791995 0.259773 0.026927 0.043 Uiso 1 1 calc R U . . .
C42A C 0.7538(3) 0.28935(19) 0.0994(2) 0.0360(12) Uani 1 1 d . . . . .
H42A H 0.788019 0.318890 0.093945 0.043 Uiso 1 1 calc R U . . .
C43A C 0.7849(4) 0.16092(19) -0.0013(2) 0.0390(12) Uani 1 1 d . . . . .
H43A H 0.833458 0.182050 0.001109 0.047 Uiso 1 1 calc R U . . .
C44A C 0.7973(3) 0.11955(19) -0.0407(2) 0.0360(12) Uani 1 1 d . . . . .
C45A C 0.7295(4) 0.0877(2) -0.0483(2) 0.0530(15) Uani 1 1 d . . . . .
H45A H 0.671450 0.092922 -0.028143 0.064 Uiso 1 1 calc R U . . .
C46A C 0.7451(4) 0.0490(2) -0.0843(2) 0.0555(16) Uani 1 1 d . . . . .
H46A H 0.697361 0.028016 -0.089268 0.067 Uiso 1 1 calc R U . . .
C47A C 0.8291(4) 0.0398(2) -0.1136(2) 0.0391(12) Uani 1 1 d . . . . .
C48A C 0.8972(4) 0.07115(19) -0.10682(19) 0.0364(12) Uani 1 1 d . . . . .
H48A H 0.955087 0.065507 -0.127017 0.044 Uiso 1 1 calc R U . . .
C49A C 0.8815(4) 0.11106(19) -0.07053(19) 0.0363(12) Uani 1 1 d . . . . .
H49A H 0.928760 0.132572 -0.066185 0.044 Uiso 1 1 calc R U . . .
C50A C 0.8479(4) -0.0021(2) -0.1520(2) 0.0392(12) Uani 1 1 d . . . . .
H50A H 0.907274 -0.006591 -0.170767 0.047 Uiso 1 1 calc R U . . .
C51A C 0.8152(3) -0.0715(2) -0.2005(2) 0.0388(12) Uani 1 1 d . . . . .
C52A C 0.7752(3) -0.1186(2) -0.1946(2) 0.0387(12) Uani 1 1 d . . . . .
H52A H 0.729422 -0.123127 -0.166452 0.046 Uiso 1 1 calc R U . . .
C53A C 0.8008(3) -0.1586(2) -0.2290(2) 0.0378(12) Uani 1 1 d . . . . .
H53A H 0.772762 -0.190541 -0.224049 0.045 Uiso 1 1 calc R U . . .
C54A C 0.8673(3) -0.15342(18) -0.27099(19) 0.0312(11) Uani 1 1 d . . . . .
C55A C 0.9025(3) -0.10480(19) -0.2791(2) 0.0351(11) Uani 1 1 d . . . . .
H55A H 0.944341 -0.099172 -0.308929 0.042 Uiso 1 1 calc R U . . .
C56A C 0.8775(3) -0.0649(2) -0.2442(2) 0.0379(12) Uani 1 1 d . . . . .
H56A H 0.903027 -0.032228 -0.250125 0.045 Uiso 1 1 calc R U . . .
C57A C 0.6115(3) 0.3644(2) 0.1868(2) 0.0425(13) Uani 1 1 d . . . . .
H57A H 0.555449 0.346654 0.196490 0.051 Uiso 1 1 calc R U . . .
H57B H 0.612797 0.391968 0.212591 0.051 Uiso 1 1 calc R U . . .
C58A C 0.6029(4) 0.3918(2) 0.1322(2) 0.0530(15) Uani 1 1 d . . . . .
H58A H 0.665494 0.395981 0.115574 0.064 Uiso 1 1 calc R U . . .
H58B H 0.573670 0.369130 0.109803 0.064 Uiso 1 1 calc R U . . .
C59A C 0.5454(5) 0.4461(3) 0.1354(3) 0.082(2) Uani 1 1 d . . . . .
H59A H 0.479366 0.441265 0.143414 0.099 Uiso 1 1 calc R U . . .
H59B H 0.564745 0.465172 0.164569 0.099 Uiso 1 1 calc R U . . .
C60A C 0.5552(6) 0.4786(3) 0.0861(4) 0.089(3) Uani 1 1 d . . . . .
C61A C 0.5565(7) 0.5681(4) 0.0447(5) 0.118(4) Uani 1 1 d . . . . .
H61A H 0.506147 0.569133 0.020945 0.142 Uiso 1 1 calc R U . . .
H61B H 0.616200 0.555850 0.025018 0.142 Uiso 1 1 calc R U . . .
C62A C 0.5587(7) 0.6253(4) 0.0672(5) 0.130(4) Uani 1 1 d . . . . .
H62A H 0.582980 0.649036 0.039164 0.194 Uiso 1 1 calc R U . . .
H62B H 0.598611 0.621935 0.096493 0.194 Uiso 1 1 calc R U . . .
H62C H 0.495765 0.640123 0.079691 0.194 Uiso 1 1 calc R U . . .
C63A C 0.7852(3) 0.35159(18) 0.18576(19) 0.0323(11) Uani 1 1 d . . . . .
C64A C 0.7940(4) 0.4043(2) 0.1799(2) 0.0387(12) Uani 1 1 d . . . . .
H64A H 0.744543 0.432659 0.180583 0.046 Uiso 1 1 calc R U . . .
C65A C 0.8895(4) 0.40961(19) 0.1725(2) 0.0383(12) Uani 1 1 d . . . . .
H65A H 0.915473 0.442147 0.167112 0.046 Uiso 1 1 calc R U . . .
C66A C 0.9377(3) 0.35973(19) 0.1746(2) 0.0360(12) Uani 1 1 d . . . . .
C67A C 1.0419(3) 0.34199(18) 0.1693(2) 0.0345(11) Uani 1 1 d . . . . .
C68A C 1.0923(4) 0.3912(2) 0.1524(2) 0.0434(13) Uani 1 1 d . . . . .
H68A H 1.069656 0.419747 0.177034 0.052 Uiso 1 1 calc R U . . .
H68B H 1.159298 0.381331 0.156293 0.052 Uiso 1 1 calc R U . . .
C69A C 1.0802(4) 0.4132(2) 0.0968(2) 0.0535(15) Uani 1 1 d . . . . .
H69A H 1.015016 0.412881 0.089071 0.064 Uiso 1 1 calc R U . . .
H69B H 1.119868 0.389813 0.071894 0.064 Uiso 1 1 calc R U . . .
C70A C 1.1048(5) 0.4697(2) 0.0878(3) 0.0600(17) Uani 1 1 d . . . . .
H70A H 1.086417 0.483792 0.052712 0.072 Uiso 1 1 calc R U . . .
H70B H 1.068632 0.492444 0.114601 0.072 Uiso 1 1 calc R U . . .
C71A C 1.2046(5) 0.4737(3) 0.0906(3) 0.071(2) Uani 1 1 d . . . . .
C72A C 1.3134(5) 0.5302(3) 0.1085(4) 0.089(2) Uani 1 1 d . . . . .
H72A H 1.343152 0.531544 0.072090 0.107 Uiso 1 1 calc R U . . .
H72B H 1.348825 0.501544 0.129266 0.107 Uiso 1 1 calc R U . . .
C73A C 1.3111(6) 0.5813(4) 0.1325(5) 0.137(5) Uani 1 1 d . . . . .
H73A H 1.374247 0.587259 0.138412 0.205 Uiso 1 1 calc R U . . .
H73B H 1.273444 0.581068 0.166207 0.205 Uiso 1 1 calc R U . . .
H73C H 1.283951 0.609849 0.108853 0.205 Uiso 1 1 calc R U . . .
C74A C 1.0742(3) 0.31786(18) 0.22098(19) 0.0323(11) Uani 1 1 d . . . . .
C75A C 1.1264(3) 0.3370(2) 0.2572(2) 0.0392(12) Uani 1 1 d . . . . .
H75A H 1.146454 0.371298 0.255837 0.047 Uiso 1 1 calc R U . . .
C76A C 1.1441(3) 0.29640(19) 0.2962(2) 0.0367(12) Uani 1 1 d . . . . .
H76A H 1.177539 0.298773 0.326154 0.044 Uiso 1 1 calc R U . . .
C77A C 1.1050(3) 0.25273(18) 0.28390(19) 0.0304(11) Uani 1 1 d . . . . .
C78A C 1.1060(3) 0.19795(19) 0.31080(19) 0.0327(11) Uani 1 1 d . . . . .
C79A C 1.1812(3) 0.1922(2) 0.3516(2) 0.0377(12) Uani 1 1 d . . . . .
H79A H 1.238118 0.204513 0.333785 0.045 Uiso 1 1 calc R U . . .
H79B H 1.159101 0.216699 0.380232 0.045 Uiso 1 1 calc R U . . .
C80A C 1.2072(4) 0.1378(2) 0.3764(2) 0.0494(14) Uani 1 1 d . . . . .
H80A H 1.231166 0.112603 0.348667 0.059 Uiso 1 1 calc R U . . .
H80B H 1.151885 0.124944 0.395520 0.059 Uiso 1 1 calc R U . . .
C81A C 1.2828(5) 0.1404(3) 0.4154(3) 0.0651(18) Uani 1 1 d . . . . .
H81A H 1.342437 0.145102 0.395213 0.078 Uiso 1 1 calc R U . . .
H81B H 1.264963 0.171484 0.437568 0.078 Uiso 1 1 calc R U . . .
C82A C 1.2945(5) 0.0920(3) 0.4492(3) 0.070(2) Uani 1 1 d . . . . .
C83A C 1.3785(6) 0.0072(3) 0.4641(4) 0.105(3) Uani 1 1 d . . . . .
H83A H 1.441960 -0.010420 0.454923 0.127 Uiso 1 1 calc R U . . .
H83B H 1.373870 0.015942 0.501682 0.127 Uiso 1 1 calc R U . . .
C84A C 1.3108(6) -0.0296(3) 0.4561(4) 0.094(3) Uani 1 1 d . . . . .
H84A H 1.323045 -0.061954 0.478600 0.141 Uiso 1 1 calc R U . . .
H84B H 1.316369 -0.038884 0.419090 0.141 Uiso 1 1 calc R U . . .
H84C H 1.247968 -0.012202 0.465443 0.141 Uiso 1 1 calc R U . . .
O1B O 0.6177(3) 0.12040(17) 0.63558(17) 0.0591(11) Uani 1 1 d . . . . .
O2B O 0.7411(2) 0.13813(16) 0.67366(17) 0.0560(11) Uani 1 1 d . . . . .
O3B O 0.0225(2) -0.02522(13) 0.62643(14) 0.0404(8) Uani 1 1 d . . . . .
O4B O 0.0870(2) -0.04089(13) 0.54467(14) 0.0374(8) Uani 1 1 d . . . . .
O5B O -0.3504(3) 0.2467(2) 0.93878(18) 0.0735(13) Uani 1 1 d . . . . .
O6B O -0.4896(3) 0.2204(2) 0.92877(17) 0.0675(13) Uani 1 1 d . . . . .
O7B O 0.2557(4) 0.49264(17) 0.90648(19) 0.0717(13) Uani 1 1 d . . . . .
O8B O 0.1475(3) 0.52902(15) 0.96601(18) 0.0709(14) Uani 1 1 d . . . . .
N1B N 0.2027(2) 0.28320(14) 0.79412(16) 0.0290(9) Uani 1 1 d . . . . .
H1BN H 0.165976 0.289426 0.768247 0.035 Uiso 1 1 calc R U . . .
N2B N 0.2037(2) 0.18921(14) 0.70417(15) 0.0276(9) Uani 1 1 d . . . . .
H2BN H 0.168121 0.219609 0.699519 0.033 Uiso 1 1 calc R U . . .
N3B N -0.0189(3) 0.19237(15) 0.73057(15) 0.0317(9) Uani 1 1 d . . . . .
H3BN H 0.005254 0.221857 0.721036 0.038 Uiso 1 1 calc R U . . .
N4B N -0.0183(2) 0.28410(14) 0.81935(15) 0.0292(9) Uani 1 1 d . . . . .
H4BN H 0.008882 0.286652 0.787274 0.035 Uiso 1 1 calc R U . . .
N5B N 0.3104(3) 0.39252(16) 0.56942(16) 0.0358(10) Uani 1 1 d . . . . .
N6B N 0.2415(3) 0.59780(15) 0.36861(18) 0.0360(10) Uani 1 1 d . . . . .
N7B N 0.0461(3) 0.27951(15) 0.48696(16) 0.0335(9) Uani 1 1 d . . . . .
N8B N -0.0150(3) 0.48070(15) 0.28294(17) 0.0381(10) Uani 1 1 d . . . . .
C1B C 0.1823(3) 0.30140(18) 0.84389(19) 0.0310(11) Uani 1 1 d . . . . .
C2B C 0.2552(3) 0.28316(18) 0.8722(2) 0.0331(11) Uani 1 1 d . . . . .
H2B H 0.260191 0.289502 0.908187 0.040 Uiso 1 1 calc R U . . .
C3B C 0.3228(3) 0.25302(18) 0.83901(19) 0.0329(11) Uani 1 1 d . . . . .
H3B H 0.380802 0.235563 0.848789 0.040 Uiso 1 1 calc R U . . .
C4B C 0.2897(3) 0.25352(17) 0.79037(19) 0.0287(10) Uani 1 1 d . . . . .
C5B C 0.3324(3) 0.23184(17) 0.73844(19) 0.0299(10) Uani 1 1 d . . . . .
C6B C 0.3262(3) 0.27484(18) 0.69342(19) 0.0278(10) Uani 1 1 d . . . . .
C7B C 0.3300(3) 0.32798(18) 0.70368(19) 0.0316(11) Uani 1 1 d . . . . .
H7B H 0.336020 0.337165 0.738749 0.038 Uiso 1 1 calc R U . . .
C8B C 0.3254(3) 0.36752(19) 0.6641(2) 0.0348(12) Uani 1 1 d . . . . .
H8B H 0.327166 0.403473 0.672306 0.042 Uiso 1 1 calc R U . . .
C9B C 0.3181(3) 0.35478(18) 0.6119(2) 0.0317(11) Uani 1 1 d . . . . .
C10B C 0.3208(3) 0.30152(19) 0.6014(2) 0.0334(11) Uani 1 1 d . . . . .
H10B H 0.321281 0.291619 0.565988 0.040 Uiso 1 1 calc R U . . .
C11B C 0.3230(3) 0.26282(18) 0.64131(19) 0.0314(11) Uani 1 1 d . . . . .
H11B H 0.322190 0.226819 0.632983 0.038 Uiso 1 1 calc R U . . .
C12B C 0.2663(3) 0.43909(19) 0.5779(2) 0.0361(12) Uani 1 1 d . . . . .
H12B H 0.239428 0.446807 0.612366 0.043 Uiso 1 1 calc R U . . .
C13B C 0.2570(3) 0.48037(19) 0.5353(2) 0.0332(11) Uani 1 1 d . . . . .
C14B C 0.2105(3) 0.53096(19) 0.5478(2) 0.0369(12) Uani 1 1 d . . . . .
H14B H 0.186217 0.537476 0.582951 0.044 Uiso 1 1 calc R U . . .
C15B C 0.2002(3) 0.57078(19) 0.5092(2) 0.0362(12) Uani 1 1 d . . . . .
H15B H 0.170619 0.605026 0.518352 0.043 Uiso 1 1 calc R U . . .
C16B C 0.2319(3) 0.56223(18) 0.4574(2) 0.0327(11) Uani 1 1 d . . . . .
C17B C 0.2778(3) 0.51119(19) 0.4452(2) 0.0359(11) Uani 1 1 d . . . . .
H17B H 0.301105 0.504426 0.409889 0.043 Uiso 1 1 calc R U . . .
C18B C 0.2889(3) 0.47127(19) 0.4838(2) 0.0351(11) Uani 1 1 d . . . . .
H18B H 0.319024 0.437069 0.474870 0.042 Uiso 1 1 calc R U . . .
C19B C 0.2170(3) 0.60407(19) 0.4171(2) 0.0347(12) Uani 1 1 d . . . . .
H19B H 0.187464 0.637969 0.427392 0.042 Uiso 1 1 calc R U . . .
C20B C 0.2210(3) 0.64030(19) 0.3311(2) 0.0353(11) Uani 1 1 d . . . . .
C21B C 0.2189(3) 0.69399(19) 0.3400(2) 0.0335(11) Uani 1 1 d . . . . .
H21B H 0.234041 0.704484 0.373064 0.040 Uiso 1 1 calc R U . . .
C22B C 0.1948(3) 0.73217(19) 0.30126(19) 0.0321(11) Uani 1 1 d . . . . .
H22B H 0.193954 0.768720 0.308060 0.039 Uiso 1 1 calc R U . . .
C23B C 0.1717(3) 0.71834(18) 0.25205(19) 0.0306(11) Uani 1 1 d . . . . .
C24B C 0.1767(3) 0.66482(19) 0.2434(2) 0.0360(12) Uani 1 1 d . . . . .
H24B H 0.162799 0.654379 0.210030 0.043 Uiso 1 1 calc R U . . .
C25B C 0.2012(4) 0.6260(2) 0.2812(2) 0.0401(12) Uani 1 1 d . . . . .
H25B H 0.204757 0.589490 0.273700 0.048 Uiso 1 1 calc R U . . .
C26B C 0.4383(3) 0.21414(19) 0.74576(19) 0.0311(11) Uani 1 1 d . . . . .
H26C H 0.464590 0.244648 0.758664 0.037 Uiso 1 1 calc R U . . .
H26D H 0.443238 0.185210 0.773534 0.037 Uiso 1 1 calc R U . . .
C27B C 0.4974(3) 0.1950(2) 0.6970(2) 0.0369(12) Uani 1 1 d . . . . .
H27C H 0.471416 0.164854 0.683112 0.044 Uiso 1 1 calc R U . . .
H27D H 0.496092 0.224119 0.669409 0.044 Uiso 1 1 calc R U . . .
C28B C 0.5965(3) 0.1772(2) 0.7093(2) 0.0440(13) Uani 1 1 d . . . . .
H28C H 0.628078 0.209119 0.712206 0.053 Uiso 1 1 calc R U . . .
H28D H 0.596469 0.157366 0.743907 0.053 Uiso 1 1 calc R U . . .
C29B C 0.6498(4) 0.1427(2) 0.6685(2) 0.0466(14) Uani 1 1 d . . . . .
C30B C 0.8004(4) 0.1002(2) 0.6407(3) 0.0576(17) Uani 1 1 d . . . . .
H30C H 0.864050 0.110268 0.636547 0.069 Uiso 1 1 calc R U . . .
H30D H 0.777040 0.101622 0.605224 0.069 Uiso 1 1 calc R U . . .
C31B C 0.8027(4) 0.0454(3) 0.6642(3) 0.0683(19) Uani 1 1 d . . . . .
H31D H 0.850951 0.021837 0.644884 0.102 Uiso 1 1 calc R U . . .
H31E H 0.742414 0.032948 0.662003 0.102 Uiso 1 1 calc R U . . .
H31F H 0.816123 0.045211 0.701212 0.102 Uiso 1 1 calc R U . . .
C32B C 0.2895(3) 0.18360(18) 0.72483(18) 0.0299(10) Uani 1 1 d . . . . .
C33B C 0.3203(3) 0.13068(18) 0.72725(19) 0.0335(11) Uani 1 1 d . . . . .
H33B H 0.376694 0.114830 0.740627 0.040 Uiso 1 1 calc R U . . .
C34B C 0.2539(3) 0.10295(18) 0.70635(19) 0.0331(11) Uani 1 1 d . . . . .
H34B H 0.257949 0.065568 0.702878 0.040 Uiso 1 1 calc R U . . .
C35B C 0.1828(3) 0.14061(17) 0.69216(19) 0.0299(10) Uani 1 1 d . . . . .
C36B C 0.0922(3) 0.13457(18) 0.66864(19) 0.0306(11) Uani 1 1 d . . . . .
C37B C 0.0769(3) 0.17261(18) 0.62037(19) 0.0305(11) Uani 1 1 d . . . . .
C38B C 0.1515(3) 0.18268(18) 0.58415(19) 0.0305(11) Uani 1 1 d . . . . .
H38B H 0.211918 0.165805 0.590216 0.037 Uiso 1 1 calc R U . . .
C39B C 0.1399(3) 0.21621(19) 0.5402(2) 0.0345(11) Uani 1 1 d . . . . .
H39B H 0.192165 0.222170 0.516768 0.041 Uiso 1 1 calc R U . . .
C40B C 0.0515(3) 0.24184(19) 0.52940(19) 0.0326(11) Uani 1 1 d . . . . .
C41B C -0.0229(3) 0.23101(18) 0.56459(19) 0.0325(11) Uani 1 1 d . . . . .
H41B H -0.083558 0.247101 0.557994 0.039 Uiso 1 1 calc R U . . .
C42B C -0.0109(3) 0.19738(18) 0.60894(19) 0.0319(11) Uani 1 1 d . . . . .
H42B H -0.063284 0.191011 0.632059 0.038 Uiso 1 1 calc R U . . .
C43B C -0.0239(3) 0.28476(18) 0.4587(2) 0.0337(11) Uani 1 1 d . . . . .
H43B H -0.070009 0.261524 0.465816 0.040 Uiso 1 1 calc R U . . .
C44B C -0.0340(3) 0.32550(17) 0.41616(19) 0.0303(11) Uani 1 1 d . . . . .
C45B C 0.0129(3) 0.37004(19) 0.4141(2) 0.0364(12) Uani 1 1 d . . . . .
H45B H 0.052218 0.374109 0.441048 0.044 Uiso 1 1 calc R U . . .
C46B C 0.0034(3) 0.40835(18) 0.3738(2) 0.0336(11) Uani 1 1 d . . . . .
H46B H 0.036833 0.438189 0.372851 0.040 Uiso 1 1 calc R U . . .
C47B C -0.0550(3) 0.40364(18) 0.33415(19) 0.0324(11) Uani 1 1 d . . . . .
C48B C -0.1027(3) 0.35935(18) 0.3363(2) 0.0327(11) Uani 1 1 d . . . . .
H48B H -0.142170 0.355362 0.309438 0.039 Uiso 1 1 calc R U . . .
C49B C -0.0936(3) 0.32126(18) 0.3769(2) 0.0322(11) Uani 1 1 d . . . . .
H49B H -0.128079 0.291825 0.378197 0.039 Uiso 1 1 calc R U . . .
C50B C -0.0673(3) 0.44458(18) 0.2919(2) 0.0358(12) Uani 1 1 d . . . . .
H50B H -0.116848 0.444141 0.270213 0.043 Uiso 1 1 calc R U . . .
C51B C -0.0366(3) 0.52278(18) 0.2452(2) 0.0393(13) Uani 1 1 d . . . . .
C52B C 0.0335(3) 0.54244(18) 0.2126(2) 0.0367(12) Uani 1 1 d . . . . .
H52B H 0.094893 0.524684 0.212809 0.044 Uiso 1 1 calc R U . . .
C53B C 0.0158(3) 0.58751(18) 0.1796(2) 0.0373(12) Uani 1 1 d . . . . .
H53B H 0.065043 0.599830 0.157435 0.045 Uiso 1 1 calc R U . . .
C54B C -0.0743(3) 0.61526(19) 0.1787(2) 0.0369(12) Uani 1 1 d . . . . .
C55B C -0.1437(3) 0.59422(19) 0.2106(2) 0.0429(13) Uani 1 1 d . . . . .
H55B H -0.205355 0.611520 0.209979 0.052 Uiso 1 1 calc R U . . .
C56B C -0.1271(3) 0.54930(18) 0.2430(2) 0.0427(13) Uani 1 1 d . . . . .
H56B H -0.176924 0.536155 0.264020 0.051 Uiso 1 1 calc R U . . .
C57B C 0.0945(3) 0.07586(18) 0.6520(2) 0.0326(11) Uani 1 1 d . . . . .
H57C H 0.107766 0.051758 0.683127 0.039 Uiso 1 1 calc R U . . .
H57D H 0.031914 0.071133 0.642422 0.039 Uiso 1 1 calc R U . . .
C58B C 0.1637(3) 0.05815(19) 0.6067(2) 0.0352(11) Uani 1 1 d . . . . .
H58C H 0.224247 0.069720 0.612149 0.042 Uiso 1 1 calc R U . . .
H58D H 0.142465 0.075713 0.573453 0.042 Uiso 1 1 calc R U . . .
C59B C 0.1762(3) -0.00239(19) 0.6017(2) 0.0359(12) Uani 1 1 d . . . . .
H59C H 0.222231 -0.011712 0.571726 0.043 Uiso 1 1 calc R U . . .
H59D H 0.201167 -0.019762 0.634108 0.043 Uiso 1 1 calc R U . . .
C60B C 0.0871(3) -0.02403(18) 0.5930(2) 0.0330(11) Uani 1 1 d . . . . .
C61B C 0.0036(4) -0.0631(2) 0.5336(2) 0.0423(13) Uani 1 1 d . . . . .
H61C H -0.047823 -0.034291 0.528467 0.051 Uiso 1 1 calc R U . . .
H61D H -0.015613 -0.087254 0.563335 0.051 Uiso 1 1 calc R U . . .
C62B C 0.0275(4) -0.0933(2) 0.4844(2) 0.0542(16) Uani 1 1 d . . . . .
H62D H -0.022788 -0.113961 0.478864 0.081 Uiso 1 1 calc R U . . .
H62E H 0.084941 -0.117458 0.487928 0.081 Uiso 1 1 calc R U . . .
H62F H 0.035997 -0.068155 0.454256 0.081 Uiso 1 1 calc R U . . .
C63B C 0.0124(3) 0.14299(17) 0.71148(19) 0.0302(11) Uani 1 1 d . . . . .
C64B C -0.0413(3) 0.10800(18) 0.73725(19) 0.0329(11) Uani 1 1 d . . . . .
H64B H -0.035027 0.070719 0.732696 0.040 Uiso 1 1 calc R U . . .
C65B C -0.1079(3) 0.13679(18) 0.77195(19) 0.0329(11) Uani 1 1 d . . . . .
H65B H -0.154186 0.122281 0.794723 0.040 Uiso 1 1 calc R U . . .
C66B C -0.0939(3) 0.18868(18) 0.76699(18) 0.0283(10) Uani 1 1 d . . . . .
C67B C -0.1489(3) 0.23841(18) 0.79101(18) 0.0305(10) Uani 1 1 d . . . . .
C68B C -0.2428(3) 0.2217(2) 0.8171(2) 0.0363(12) Uani 1 1 d . . . . .
H68C H -0.267017 0.198360 0.793145 0.044 Uiso 1 1 calc R U . . .
H68D H -0.230597 0.200615 0.850240 0.044 Uiso 1 1 calc R U . . .
C69B C -0.3167(4) 0.2681(2) 0.8295(2) 0.0480(14) Uani 1 1 d . . . . .
H69C H -0.328329 0.289632 0.796501 0.058 Uiso 1 1 calc R U . . .
H69D H -0.293274 0.291081 0.854087 0.058 Uiso 1 1 calc R U . . .
C70B C -0.4076(4) 0.2510(3) 0.8537(2) 0.0549(16) Uani 1 1 d . . . . .
H70C H -0.458515 0.248074 0.833709 0.066 Uiso 1 1 calc R U . . .
C71B C -0.4092(4) 0.2397(2) 0.9097(3) 0.0500(15) Uani 1 1 d . . . . .
C72B C -0.5017(5) 0.2078(4) 0.9843(3) 0.087(3) Uani 1 1 d . . . . .
H72C H -0.495188 0.239030 1.004790 0.105 Uiso 1 1 calc R U . . .
H72D H -0.455593 0.177787 0.994820 0.105 Uiso 1 1 calc R U . . .
C73B C -0.6000(5) 0.1925(4) 0.9935(3) 0.100(3) Uani 1 1 d . . . . .
H73D H -0.613164 0.183055 1.030969 0.149 Uiso 1 1 calc R U . . .
H73E H -0.605305 0.162010 0.972501 0.149 Uiso 1 1 calc R U . . .
H73F H -0.644543 0.222784 0.982909 0.149 Uiso 1 1 calc R U . . .
C74B C -0.0964(3) 0.25942(17) 0.83302(19) 0.0283(10) Uani 1 1 d . . . . .
C75B C -0.1155(3) 0.26282(18) 0.88563(19) 0.0323(11) Uani 1 1 d . . . . .
H75B H -0.165152 0.248961 0.906116 0.039 Uiso 1 1 calc R U . . .
C76B C -0.0481(3) 0.29078(18) 0.9049(2) 0.0344(11) Uani 1 1 d . . . . .
H76B H -0.044625 0.298800 0.940587 0.041 Uiso 1 1 calc R U . . .
C77B C 0.0108(3) 0.30409(18) 0.86321(19) 0.0311(11) Uani 1 1 d . . . . .
C78B C 0.0921(3) 0.33595(18) 0.85977(19) 0.0329(11) Uani 1 1 d . . . . .
C79B C 0.0988(4) 0.3568(2) 0.9159(2) 0.0465(14) Uani 1 1 d . . . . .
H79C H 0.036219 0.372879 0.929074 0.056 Uiso 1 1 calc R U . . .
H79D H 0.116970 0.325780 0.939791 0.056 Uiso 1 1 calc R U . . .
C80B C 0.1656(4) 0.3974(2) 0.9198(3) 0.0592(17) Uani 1 1 d . . . . .
H80C H 0.206656 0.385182 0.948192 0.071 Uiso 1 1 calc R U . . .
H80D H 0.204976 0.399119 0.886257 0.071 Uiso 1 1 calc R U . . .
C81B C 0.1203(6) 0.4496(3) 0.9304(4) 0.106(3) Uani 1 1 d . . . . .
H81C H 0.054781 0.457311 0.935323 0.127 Uiso 1 1 calc R U . . .
C82B C 0.1825(6) 0.4910(2) 0.9332(3) 0.069(2) Uani 1 1 d . . . . .
C83B C 0.1985(6) 0.5731(2) 0.9674(3) 0.070(2) Uani 1 1 d . . . . .
H83C H 0.205924 0.590526 0.931796 0.084 Uiso 1 1 calc R U . . .
H83D H 0.260859 0.560845 0.979264 0.084 Uiso 1 1 calc R U . . .
C84B C 0.1463(6) 0.6113(2) 1.0048(3) 0.070(2) Uani 1 1 d . . . . .
H84D H 0.180831 0.641625 1.007173 0.106 Uiso 1 1 calc R U . . .
H84E H 0.138205 0.593425 1.039722 0.106 Uiso 1 1 calc R U . . .
H84F H 0.085441 0.623948 0.992166 0.106 Uiso 1 1 calc R U . . .
O1C O 0.9235(2) 0.20885(12) 0.19704(12) 0.0300(7) Uani 1 1 d . . . . .
N1C N 0.9377(2) 0.17211(14) 0.16070(15) 0.0269(8) Uani 1 1 d . . . . .
C1C C 0.8649(3) 0.15171(18) 0.1444(2) 0.0337(11) Uani 1 1 d . . . . .
H1C H 0.803798 0.164384 0.157971 0.040 Uiso 1 1 calc R U . . .
C2C C 0.8787(3) 0.11230(19) 0.1080(2) 0.0354(12) Uani 1 1 d . . . . .
H2C H 0.827130 0.097501 0.097368 0.043 Uiso 1 1 calc R U . . .
C3C C 0.9675(3) 0.09423(17) 0.08695(18) 0.0279(10) Uani 1 1 d . . . . .
C4C C 1.0400(3) 0.11757(19) 0.1037(2) 0.0355(12) Uani 1 1 d . . . . .
H4C H 1.101505 0.106773 0.089574 0.043 Uiso 1 1 calc R U . . .
C5C C 1.0244(3) 0.15609(19) 0.1406(2) 0.0355(12) Uani 1 1 d . . . . .
H5C H 1.075034 0.171416 0.151810 0.043 Uiso 1 1 calc R U . . .
C6C C 0.9823(3) 0.05378(19) 0.04905(19) 0.0320(11) Uani 1 1 d . . . . .
C7C C 0.9933(3) 0.01950(19) 0.0179(2) 0.0338(11) Uani 1 1 d . . . . .
O1D O 0.0741(2) 0.28901(12) 0.71049(13) 0.0311(7) Uani 1 1 d . . . . .
N1D N 0.0611(2) 0.32663(14) 0.67266(15) 0.0265(8) Uani 1 1 d . . . . .
C1D C 0.0181(4) 0.37527(19) 0.6853(2) 0.0409(13) Uani 1 1 d . . . . .
H1D H -0.001534 0.382277 0.721059 0.049 Uiso 1 1 calc R U . . .
C2D C 0.0030(4) 0.41426(19) 0.6469(2) 0.0405(13) Uani 1 1 d . . . . .
H2D H -0.028538 0.448031 0.656234 0.049 Uiso 1 1 calc R U . . .
C3D C 0.0325(3) 0.40586(18) 0.5944(2) 0.0327(11) Uani 1 1 d . . . . .
C4D C 0.0789(3) 0.35533(18) 0.5833(2) 0.0339(11) Uani 1 1 d . . . . .
H4D H 0.102334 0.347710 0.548201 0.041 Uiso 1 1 calc R U . . .
C5D C 0.0904(3) 0.31713(19) 0.6228(2) 0.0336(11) Uani 1 1 d . . . . .
H5D H 0.120291 0.282695 0.614439 0.040 Uiso 1 1 calc R U . . .
C6D C 0.0181(3) 0.44672(19) 0.5535(2) 0.0331(11) Uani 1 1 d . . . . .
C7D C 0.0070(3) 0.4805(2) 0.5196(2) 0.0344(11) Uani 1 1 d . . . . .
C1U C 0.5424(8) 0.4180(4) 0.4911(5) 0.065(3) Uani 0.75 1 d D . P A 1
H1UA H 0.494475 0.428103 0.519361 0.097 Uiso 0.75 1 calc R U P A 1
H1UB H 0.514104 0.419422 0.457482 0.097 Uiso 0.75 1 calc R U P A 1
H1UC H 0.588983 0.442785 0.488922 0.097 Uiso 0.75 1 calc R U P A 1
C2U C 0.5876(9) 0.3627(4) 0.5027(5) 0.054(3) Uani 0.75 1 d D . P A 1
C3U C 0.6516(11) 0.3358(5) 0.4666(4) 0.052(3) Uani 0.75 1 d D . P A 1
H3U H 0.668324 0.353402 0.433939 0.062 Uiso 0.75 1 calc R U P A 1
C4U C 0.6915(9) 0.2843(4) 0.4772(5) 0.048(3) Uani 0.75 1 d D . P A 1
H4U H 0.732142 0.266323 0.450972 0.058 Uiso 0.75 1 calc R U P A 1
C5U C 0.6731(16) 0.2586(6) 0.5253(7) 0.054(3) Uani 0.75 1 d D . P A 1
C6U C 0.6079(16) 0.2846(7) 0.5610(7) 0.064(4) Uani 0.75 1 d D . P A 1
H6U H 0.591460 0.266895 0.593579 0.077 Uiso 0.75 1 calc R U P A 1
C7U C 0.5666(8) 0.3356(5) 0.5502(4) 0.058(3) Uani 0.75 1 d D . P A 1
H7U H 0.522987 0.352538 0.575776 0.069 Uiso 0.75 1 calc R U P A 1
C8U C 0.7137(11) 0.2011(5) 0.5368(7) 0.077(6) Uani 0.75 1 d D . P A 1
H8UA H 0.760507 0.200182 0.562343 0.116 Uiso 0.75 1 calc R U P A 1
H8UB H 0.742508 0.185547 0.504133 0.116 Uiso 0.75 1 calc R U P A 1
H8UC H 0.664293 0.180573 0.551526 0.116 Uiso 0.75 1 calc R U P A 1
C1U' C 0.536(3) 0.4195(10) 0.5174(12) 0.057(8) Uani 0.25 1 d D U P B 2
H1UD H 0.468926 0.420033 0.520082 0.086 Uiso 0.25 1 calc R U P B 2
H1UE H 0.556218 0.437337 0.483976 0.086 Uiso 0.25 1 calc R U P B 2
H1UF H 0.554356 0.438107 0.546822 0.086 Uiso 0.25 1 calc R U P B 2
C2U' C 0.582(3) 0.3631(11) 0.5193(12) 0.049(6) Uani 0.25 1 d D U P B 2
C3U' C 0.640(4) 0.3420(13) 0.4774(12) 0.048(6) Uani 0.25 1 d D U P B 2
H3U' H 0.642594 0.361240 0.444303 0.058 Uiso 0.25 1 calc R U P B 2
C4U' C 0.694(3) 0.2933(12) 0.4832(14) 0.046(7) Uani 0.25 1 d D U P B 2
H4U' H 0.745154 0.283894 0.458345 0.055 Uiso 0.25 1 calc R U P B 2
C5U' C 0.674(5) 0.2585(13) 0.5249(16) 0.043(7) Uani 0.25 1 d D U P B 2
C6U' C 0.614(5) 0.2786(13) 0.5663(17) 0.044(6) Uani 0.25 1 d D U P B 2
H6U' H 0.600594 0.255910 0.596089 0.053 Uiso 0.25 1 calc R U P B 2
C7U' C 0.574(3) 0.3309(11) 0.5650(11) 0.048(6) Uani 0.25 1 d D U P B 2
H7U' H 0.540319 0.345010 0.595705 0.058 Uiso 0.25 1 calc R U P B 2
C8U' C 0.729(3) 0.2035(8) 0.5307(15) 0.032(6) Uani 0.25 1 d D U P B 2
H8UD H 0.715925 0.188279 0.566339 0.048 Uiso 0.25 1 calc R U P B 2
H8UE H 0.795481 0.206294 0.524557 0.048 Uiso 0.25 1 calc R U P B 2
H8UF H 0.711068 0.180317 0.504823 0.048 Uiso 0.25 1 calc R U P B 2
C1T C 0.3658(8) 0.3110(4) 0.4433(4) 0.085(3) Uani 0.8 1 d D U P C 1
H1TA H 0.371158 0.329449 0.475448 0.102 Uiso 0.8 1 calc R U P C 1
H1TB H 0.421859 0.285920 0.435976 0.102 Uiso 0.8 1 calc R U P C 1
H1TC H 0.311788 0.291393 0.448182 0.102 Uiso 0.8 1 calc R U P C 1
C2T C 0.3544(6) 0.3506(3) 0.3983(3) 0.060(2) Uani 0.8 1 d D U P C 1
C3T C 0.2656(5) 0.3742(4) 0.3793(4) 0.067(2) Uani 0.8 1 d D U P C 1
H3T H 0.210323 0.362828 0.395949 0.080 Uiso 0.8 1 calc R U P C 1
C4T C 0.2589(5) 0.4102(4) 0.3405(4) 0.064(2) Uani 0.8 1 d D U P C 1
H4T H 0.198746 0.424339 0.331111 0.077 Uiso 0.8 1 calc R U P C 1
C5T C 0.3341(5) 0.4289(3) 0.3124(3) 0.060(2) Uani 0.8 1 d D U P C 1
C6T C 0.4200(5) 0.4076(3) 0.3286(3) 0.055(2) Uani 0.8 1 d D U P C 1
H6T H 0.474351 0.419119 0.310935 0.066 Uiso 0.8 1 calc R U P C 1
C7T C 0.4284(5) 0.3686(3) 0.3717(3) 0.0480(18) Uani 0.8 1 d D U P C 1
H7T H 0.488511 0.355003 0.381607 0.058 Uiso 0.8 1 calc R U P C 1
C8T C 0.3242(8) 0.4709(4) 0.2687(4) 0.097(4) Uani 0.8 1 d D U P C 1
H8TA H 0.348195 0.502961 0.278672 0.145 Uiso 0.8 1 calc R U P C 1
H8TB H 0.258619 0.479603 0.262228 0.145 Uiso 0.8 1 calc R U P C 1
H8TC H 0.359229 0.457600 0.236537 0.145 Uiso 0.8 1 calc R U P C 1
C1T' C 0.261(3) 0.3212(12) 0.4426(11) 0.089(8) Uani 0.2 1 d D U P D 2
H1TD H 0.317299 0.305252 0.458912 0.134 Uiso 0.2 1 calc R U P D 2
H1TE H 0.230326 0.293039 0.429554 0.134 Uiso 0.2 1 calc R U P D 2
H1TF H 0.219208 0.340922 0.468891 0.134 Uiso 0.2 1 calc R U P D 2
C2T' C 0.287(2) 0.3582(14) 0.3980(15) 0.140(9) Uani 0.2 1 d D U P D 2
C3T' C 0.233(3) 0.4091(14) 0.3835(15) 0.146(10) Uani 0.2 1 d D U P D 2
H3T' H 0.181871 0.422673 0.406973 0.175 Uiso 0.2 1 calc R U P D 2
C4T' C 0.251(3) 0.4365(16) 0.3397(14) 0.148(10) Uani 0.2 1 d D U P D 2
H4T' H 0.211203 0.468122 0.331859 0.178 Uiso 0.2 1 calc R U P D 2
C5T' C 0.326(3) 0.4219(15) 0.3042(12) 0.149(10) Uani 0.2 1 d D U P D 2
C6T' C 0.389(2) 0.3801(18) 0.3215(14) 0.150(10) Uani 0.2 1 d D U P D 2
H6T' H 0.446105 0.371626 0.301472 0.180 Uiso 0.2 1 calc R U P D 2
C7T' C 0.368(2) 0.3494(16) 0.3694(15) 0.146(10) Uani 0.2 1 d D U P D 2
H7T' H 0.414098 0.322093 0.381100 0.175 Uiso 0.2 1 calc R U P D 2
C8T' C 0.332(4) 0.444(2) 0.2484(13) 0.147(12) Uani 0.2 1 d D U P D 2
H8TD H 0.384237 0.424425 0.228259 0.221 Uiso 0.2 1 calc R U P D 2
H8TE H 0.341505 0.481904 0.248168 0.221 Uiso 0.2 1 calc R U P D 2
H8TF H 0.274474 0.441216 0.232344 0.221 Uiso 0.2 1 calc R U P D 2
C1Q C 1.5232(14) -0.1029(4) 0.1198(5) 0.198(8) Uani 1 1 d . . . . .
H1QA H 1.588439 -0.118233 0.118572 0.298 Uiso 1 1 calc R U . . .
H1QB H 1.511158 -0.082452 0.086793 0.298 Uiso 1 1 calc R U . . .
H1QC H 1.483840 -0.131637 0.124448 0.298 Uiso 1 1 calc R U . . .
C2Q C 1.5016(8) -0.0664(3) 0.1657(3) 0.092(3) Uani 1 1 d . . . . .
C3Q C 1.4148(8) -0.0587(6) 0.1910(4) 0.134(5) Uani 1 1 d . . . . .
H3Q H 1.367490 -0.076650 0.179401 0.160 Uiso 1 1 calc R U . . .
C4Q C 1.3939(6) -0.0265(6) 0.2321(4) 0.140(5) Uani 1 1 d . . . . .
H4Q H 1.332808 -0.022328 0.248775 0.168 Uiso 1 1 calc R U . . .
C5Q C 1.4593(8) -0.0002(5) 0.2496(4) 0.126(4) Uani 1 1 d . . . . .
C6Q C 1.5485(5) -0.0075(3) 0.2229(4) 0.085(2) Uani 1 1 d . . . . .
H6Q H 1.596575 0.009902 0.234289 0.102 Uiso 1 1 calc R U . . .
C7Q C 1.5658(5) -0.0384(3) 0.1823(3) 0.075(2) Uani 1 1 d . . . . .
H7Q H 1.625574 -0.041020 0.163965 0.090 Uiso 1 1 calc R U . . .
C8Q C 1.4342(15) 0.0363(9) 0.2958(7) 0.280(12) Uani 1 1 d . . . . .
H8QA H 1.479343 0.061813 0.295403 0.420 Uiso 1 1 calc R U . . .
H8QB H 1.434815 0.014897 0.329062 0.420 Uiso 1 1 calc R U . . .
H8QC H 1.372173 0.055745 0.292661 0.420 Uiso 1 1 calc R U . . .
C1V C 0.5448(19) 0.0669(10) 0.0804(9) 0.159(10) Uani 0.5 1 d DG U P E 1
H1VA H 0.583902 0.046008 0.105405 0.239 Uiso 0.5 1 calc R U P E 1
H1VB H 0.486194 0.081462 0.099010 0.239 Uiso 0.5 1 calc R U P E 1
H1VC H 0.576767 0.096229 0.064303 0.239 Uiso 0.5 1 calc R U P E 1
C2V C 0.5272(13) 0.0350(11) 0.0420(11) 0.183(15) Uani 0.5 1 d DG U P E 1
C3V C 0.4453(12) 0.0377(8) 0.0298(9) 0.230(18) Uani 0.5 1 d DG U P E 1
H3V H 0.400995 0.063684 0.046376 0.276 Uiso 0.5 1 calc R U P E 1
C4V C 0.4120(14) 0.0045(8) -0.0076(8) 0.094(6) Uani 0.5 1 d DG U P E 1
H4V H 0.347068 0.007918 -0.010665 0.113 Uiso 0.5 1 calc R U P E 1
C1V' C 0.4611(14) 0.0674(7) 0.0855(5) 0.104(6) Uani 0.5 1 d D U P F 2
H1VD H 0.399708 0.087207 0.081430 0.125 Uiso 0.5 1 calc R U P F 2
H1VE H 0.506735 0.092431 0.085976 0.125 Uiso 0.5 1 calc R U P F 2
H1VF H 0.459727 0.045811 0.118656 0.125 Uiso 0.5 1 calc R U P F 2
C2V' C 0.4850(9) 0.0346(5) 0.0441(5) 0.064(4) Uani 0.5 1 d D U P F 2
C3V' C 0.4234(9) 0.0307(6) 0.0136(5) 0.069(4) Uani 0.5 1 d D U P F 2
H3V' H 0.365112 0.051274 0.021073 0.082 Uiso 0.5 1 calc R U P F 2
C4V' C 0.4321(11) -0.0024(6) -0.0323(5) 0.070(4) Uani 0.5 1 d D U P F 2
H4V' H 0.381847 -0.001821 -0.053661 0.084 Uiso 0.5 1 calc R U P F 2
C1R C 0.3871(10) 0.3185(6) 0.0757(6) 0.102(5) Uani 0.6 1 d D U P G 1
H1RA H 0.441480 0.303579 0.053614 0.153 Uiso 0.6 1 calc R U P G 1
H1RB H 0.386701 0.357137 0.076900 0.153 Uiso 0.6 1 calc R U P G 1
H1RC H 0.330689 0.311038 0.060834 0.153 Uiso 0.6 1 calc R U P G 1
C2R C 0.3907(5) 0.2933(3) 0.1313(3) 0.069(3) Uani 0.6 1 d DG U P G 1
C3R C 0.3746(6) 0.3261(2) 0.1740(4) 0.084(4) Uani 0.6 1 d DG U P G 1
H3R H 0.359555 0.363483 0.168249 0.101 Uiso 0.6 1 calc R U P G 1
C4R C 0.3803(6) 0.3042(3) 0.2250(3) 0.076(4) Uani 0.6 1 d DG U P G 1
H4R H 0.369289 0.326572 0.254167 0.091 Uiso 0.6 1 calc R U P G 1
C5R C 0.4023(5) 0.2495(3) 0.2334(3) 0.059(3) Uani 0.6 1 d DG U P G 1
C6R C 0.4185(5) 0.2167(2) 0.1908(3) 0.069(3) Uani 0.6 1 d DG U P G 1
H6R H 0.433508 0.179351 0.196513 0.082 Uiso 0.6 1 calc R U P G 1
C7R C 0.4127(5) 0.2387(3) 0.1397(3) 0.066(3) Uani 0.6 1 d DG U P G 1
H7R H 0.423775 0.216261 0.110594 0.079 Uiso 0.6 1 calc R U P G 1
C8R C 0.4141(10) 0.2281(7) 0.2880(6) 0.109(5) Uani 0.6 1 d D U P G 1
H8RA H 0.403175 0.190672 0.290923 0.164 Uiso 0.6 1 calc R U P G 1
H8RB H 0.369649 0.248686 0.312504 0.164 Uiso 0.6 1 calc R U P G 1
H8RC H 0.477258 0.230838 0.296870 0.164 Uiso 0.6 1 calc R U P G 1
C1R' C 0.361(2) 0.3547(8) 0.1780(11) 0.132(7) Uani 0.4 1 d D U P H 2
H1RD H 0.352952 0.375335 0.209832 0.198 Uiso 0.4 1 calc R U P H 2
H1RE H 0.412284 0.366196 0.154572 0.198 Uiso 0.4 1 calc R U P H 2
H1RF H 0.303990 0.360494 0.159772 0.198 Uiso 0.4 1 calc R U P H 2
C2R' C 0.3830(19) 0.2954(6) 0.1934(7) 0.100(4) Uani 0.4 1 d D U P H 2
C3R' C 0.3951(19) 0.2802(7) 0.2459(7) 0.102(4) Uani 0.4 1 d D U P H 2
H3R' H 0.388160 0.306113 0.272039 0.123 Uiso 0.4 1 calc R U P H 2
C4R' C 0.417(2) 0.2267(8) 0.2595(7) 0.102(4) Uani 0.4 1 d D U P H 2
H4R' H 0.424999 0.215960 0.295316 0.122 Uiso 0.4 1 calc R U P H 2
C5R' C 0.4288(14) 0.1886(6) 0.2221(7) 0.095(4) Uani 0.4 1 d D U P H 2
C7R' C 0.4203(18) 0.2032(7) 0.1688(7) 0.095(4) Uani 0.4 1 d D U P H 2
H7R' H 0.429449 0.177534 0.142439 0.114 Uiso 0.4 1 calc R U P H 2
C6R' C 0.3979(19) 0.2570(7) 0.1563(7) 0.098(4) Uani 0.4 1 d D U P H 2
H6R' H 0.392459 0.268015 0.120337 0.117 Uiso 0.4 1 calc R U P H 2
C8R' C 0.4503(14) 0.1323(7) 0.2397(9) 0.112(5) Uani 0.4 1 d D U P H 2
H8RD H 0.502657 0.115530 0.217208 0.168 Uiso 0.4 1 calc R U P H 2
H8RE H 0.396115 0.113778 0.237187 0.168 Uiso 0.4 1 calc R U P H 2
H8RF H 0.466527 0.130235 0.276323 0.168 Uiso 0.4 1 calc R U P H 2
C1S' C 0.4443(18) 0.3930(10) 0.8207(8) 0.097(9) Uani 0.3 1 d D U P I 2
H1SA H 0.496317 0.364517 0.816929 0.145 Uiso 0.3 1 calc R U P I 2
H1SB H 0.386139 0.377348 0.826663 0.145 Uiso 0.3 1 calc R U P I 2
H1SC H 0.451714 0.414162 0.850723 0.145 Uiso 0.3 1 calc R U P I 2
C2S' C 0.4423(17) 0.4286(10) 0.7707(8) 0.064(8) Uani 0.3 1 d D U P I 2
C3S' C 0.3734(14) 0.4705(9) 0.7622(8) 0.048(7) Uani 0.3 1 d D U P I 2
H3S' H 0.323215 0.477548 0.788175 0.058 Uiso 0.3 1 calc R U P I 2
C4S' C 0.3770(19) 0.5022(10) 0.7160(10) 0.062(10) Uani 0.3 1 d D U P I 2
H4S' H 0.331384 0.532060 0.711385 0.074 Uiso 0.3 1 calc R U P I 2
C5S' C 0.447(2) 0.4904(10) 0.6767(9) 0.081(11) Uani 0.3 1 d D U P I 2
C6S' C 0.5148(19) 0.4476(12) 0.6845(9) 0.066(10) Uani 0.3 1 d D U P I 2
H6S' H 0.564126 0.439824 0.658160 0.080 Uiso 0.3 1 calc R U P I 2
C7S' C 0.5105(18) 0.4160(9) 0.7306(8) 0.056(9) Uani 0.3 1 d D U P I 2
H7S' H 0.554661 0.385375 0.734692 0.067 Uiso 0.3 1 calc R U P I 2
C8S' C 0.447(3) 0.5259(13) 0.6263(10) 0.148(14) Uani 0.3 1 d D U P I 2
H8SA H 0.393471 0.553634 0.628979 0.221 Uiso 0.3 1 calc R U P I 2
H8SB H 0.504104 0.542551 0.621532 0.221 Uiso 0.3 1 calc R U P I 2
H8SC H 0.442657 0.504313 0.596099 0.221 Uiso 0.3 1 calc R U P I 2
C1S C 0.3349(6) 0.5577(3) 0.6644(4) 0.067(3) Uani 0.7 1 d D . P J 1
H1SD H 0.272116 0.550337 0.659122 0.100 Uiso 0.7 1 calc R U P J 1
H1SE H 0.365158 0.569145 0.630578 0.100 Uiso 0.7 1 calc R U P J 1
H1SF H 0.331557 0.585931 0.689430 0.100 Uiso 0.7 1 calc R U P J 1
C2S C 0.3902(4) 0.5075(2) 0.6859(3) 0.040(2) Uani 0.7 1 d DG . P J 1
C3S C 0.4641(5) 0.4804(3) 0.6563(2) 0.047(2) Uani 0.7 1 d DG . P J 1
H3S H 0.480165 0.492659 0.621209 0.056 Uiso 0.7 1 calc R U P J 1
C4S C 0.5145(5) 0.4354(3) 0.6780(3) 0.060(4) Uani 0.7 1 d DG . P J 1
H4S H 0.565038 0.416842 0.657788 0.072 Uiso 0.7 1 calc R U P J 1
C5S C 0.4911(6) 0.4175(3) 0.7294(3) 0.069(6) Uani 0.7 1 d DG . P J 1
C6S C 0.4172(6) 0.4446(3) 0.7590(2) 0.054(3) Uani 0.7 1 d DG . P J 1
H6S H 0.401144 0.432323 0.794134 0.065 Uiso 0.7 1 calc R U P J 1
C7S C 0.3668(4) 0.4896(3) 0.7373(3) 0.040(2) Uani 0.7 1 d DG . P J 1
H7S H 0.316270 0.508140 0.757556 0.047 Uiso 0.7 1 calc R U P J 1
C8S C 0.5459(6) 0.3667(4) 0.7511(5) 0.084(4) Uani 0.7 1 d D . P J 1
H8SD H 0.538139 0.365443 0.789688 0.126 Uiso 0.7 1 calc R U P J 1
H8SE H 0.611699 0.366471 0.739423 0.126 Uiso 0.7 1 calc R U P J 1
H8SF H 0.523163 0.335561 0.737997 0.126 Uiso 0.7 1 calc R U P J 1
 
loop_
 _atom_site_aniso_label
 _atom_site_aniso_U_11
 _atom_site_aniso_U_22
 _atom_site_aniso_U_33
 _atom_site_aniso_U_23
 _atom_site_aniso_U_13
 _atom_site_aniso_U_12
O1A 0.083(4) 0.076(4) 0.134(5) 0.000(3) 0.023(3) -0.010(3)
O2A 0.062(3) 0.085(3) 0.063(3) -0.008(3) 0.007(2) -0.001(2)
O3A 0.094(5) 0.103(4) 0.117(5) -0.016(4) -0.026(4) 0.014(3)
O4A 0.076(4) 0.075(4) 0.149(6) -0.003(4) -0.009(4) 0.005(3)
O5A 0.068(4) 0.063(3) 0.278(9) -0.018(4) 0.068(5) -0.009(3)
O6A 0.040(2) 0.067(3) 0.094(3) -0.010(2) -0.005(2) -0.011(2)
O7A 0.129(6) 0.153(6) 0.089(5) 0.028(4) 0.034(4) 0.032(5)
O8A 0.050(3) 0.066(3) 0.109(4) -0.001(3) -0.009(3) -0.002(2)
N1A 0.024(2) 0.034(2) 0.033(2) -0.0032(17) -0.0043(17) -0.0047(17)
N2A 0.018(2) 0.036(2) 0.042(3) -0.0138(18) -0.0002(17) -0.0030(17)
N3A 0.031(2) 0.027(2) 0.037(2) -0.0042(17) -0.0001(18) -0.0069(17)
N4A 0.026(2) 0.034(2) 0.040(2) -0.0143(18) -0.0015(18) -0.0087(17)
N5A 0.050(3) 0.034(2) 0.049(3) -0.007(2) -0.013(2) -0.011(2)
N6A 0.031(2) 0.041(2) 0.042(3) -0.007(2) 0.000(2) -0.0050(18)
N7A 0.029(2) 0.038(2) 0.049(3) -0.017(2) -0.007(2) 0.0018(18)
N8A 0.039(3) 0.045(3) 0.046(3) -0.018(2) 0.001(2) -0.002(2)
C1A 0.024(2) 0.025(2) 0.039(3) -0.009(2) -0.011(2) -0.0027(18)
C2A 0.030(3) 0.029(2) 0.032(3) -0.008(2) -0.007(2) -0.004(2)
C3A 0.032(3) 0.036(3) 0.023(3) -0.004(2) 0.001(2) -0.002(2)
C4A 0.026(2) 0.028(2) 0.038(3) -0.007(2) 0.001(2) -0.0063(19)
C5A 0.024(2) 0.037(3) 0.038(3) -0.003(2) -0.002(2) -0.009(2)
C6A 0.032(3) 0.035(3) 0.038(3) 0.000(2) -0.008(2) -0.012(2)
C7A 0.032(3) 0.033(3) 0.049(3) 0.001(2) -0.013(2) -0.010(2)
C8A 0.041(3) 0.035(3) 0.042(3) -0.002(2) -0.012(2) -0.007(2)
C9A 0.043(3) 0.035(3) 0.041(3) -0.005(2) -0.010(2) -0.008(2)
C10A 0.043(3) 0.040(3) 0.048(3) -0.005(2) -0.013(3) -0.012(2)
C11A 0.033(3) 0.034(3) 0.052(3) 0.000(2) -0.009(2) -0.010(2)
C12A 0.040(3) 0.037(3) 0.045(3) 0.001(2) -0.013(2) -0.014(2)
C13A 0.035(3) 0.039(3) 0.040(3) -0.002(2) -0.002(2) -0.015(2)
C14A 0.050(3) 0.035(3) 0.040(3) -0.001(2) -0.006(3) -0.013(2)
C15A 0.042(3) 0.038(3) 0.040(3) -0.004(2) -0.002(2) -0.012(2)
C16A 0.026(3) 0.040(3) 0.040(3) -0.005(2) 0.001(2) -0.007(2)
C17A 0.040(3) 0.050(3) 0.033(3) -0.006(2) -0.009(2) -0.003(2)
C18A 0.045(3) 0.032(3) 0.046(3) -0.002(2) -0.009(3) -0.002(2)
C19A 0.033(3) 0.038(3) 0.040(3) -0.003(2) 0.000(2) -0.008(2)
C20A 0.030(3) 0.040(3) 0.037(3) -0.007(2) 0.000(2) -0.006(2)
C21A 0.030(3) 0.051(3) 0.033(3) -0.006(2) -0.003(2) -0.004(2)
C22A 0.031(3) 0.040(3) 0.036(3) 0.000(2) -0.002(2) -0.002(2)
C23A 0.033(3) 0.030(2) 0.039(3) -0.003(2) 0.001(2) -0.012(2)
C24A 0.020(2) 0.034(3) 0.040(3) -0.007(2) -0.006(2) 0.0062(19)
C25A 0.031(3) 0.048(3) 0.041(3) -0.007(2) 0.000(2) -0.006(2)
C26A 0.028(3) 0.061(3) 0.041(3) -0.003(3) -0.002(2) -0.013(2)
C27A 0.044(4) 0.091(5) 0.049(4) 0.004(3) -0.002(3) -0.031(3)
C28A 0.045(4) 0.068(4) 0.082(5) -0.016(4) 0.003(3) -0.019(3)
C29A 0.045(4) 0.055(4) 0.075(5) -0.004(3) 0.005(3) -0.017(3)
C30A 0.064(5) 0.109(6) 0.069(5) -0.028(5) 0.001(4) 0.005(4)
C31A 0.058(4) 0.120(7) 0.065(5) -0.014(4) 0.004(4) -0.014(4)
C32A 0.016(2) 0.049(3) 0.036(3) -0.008(2) -0.003(2) -0.004(2)
C33A 0.025(3) 0.067(4) 0.041(3) -0.007(3) 0.003(2) 0.001(2)
C34A 0.029(3) 0.054(3) 0.045(3) -0.008(3) 0.005(2) 0.007(2)
C35A 0.022(2) 0.037(3) 0.038(3) -0.009(2) -0.005(2) -0.002(2)
C36A 0.022(2) 0.030(2) 0.047(3) -0.010(2) -0.004(2) 0.0037(19)
C37A 0.028(3) 0.050(3) 0.038(3) -0.005(2) -0.001(2) -0.015(2)
C38A 0.019(2) 0.040(3) 0.047(3) -0.008(2) -0.009(2) 0.005(2)
C39A 0.021(2) 0.047(3) 0.044(3) -0.009(2) -0.007(2) -0.002(2)
C40A 0.030(3) 0.034(3) 0.042(3) -0.010(2) -0.014(2) 0.004(2)
C41A 0.032(3) 0.033(3) 0.040(3) -0.002(2) -0.004(2) 0.002(2)
C42A 0.036(3) 0.030(3) 0.042(3) -0.002(2) -0.009(2) -0.001(2)
C43A 0.040(3) 0.033(3) 0.046(3) -0.006(2) -0.012(3) -0.002(2)
C44A 0.036(3) 0.031(3) 0.042(3) -0.008(2) -0.009(2) 0.001(2)
C45A 0.032(3) 0.058(4) 0.070(4) -0.028(3) 0.001(3) -0.003(3)
C46A 0.038(3) 0.063(4) 0.069(4) -0.033(3) 0.001(3) -0.010(3)
C47A 0.040(3) 0.039(3) 0.037(3) -0.009(2) -0.005(2) 0.004(2)
C48A 0.040(3) 0.036(3) 0.031(3) -0.003(2) 0.000(2) 0.000(2)
C49A 0.041(3) 0.031(3) 0.038(3) 0.000(2) -0.010(2) -0.005(2)
C50A 0.037(3) 0.037(3) 0.041(3) -0.007(2) 0.003(2) 0.002(2)
C51A 0.034(3) 0.039(3) 0.044(3) -0.014(2) -0.005(2) 0.002(2)
C52A 0.028(3) 0.047(3) 0.041(3) -0.013(2) 0.000(2) -0.002(2)
C53A 0.024(3) 0.050(3) 0.040(3) -0.010(2) -0.003(2) -0.005(2)
C54A 0.023(2) 0.034(3) 0.037(3) -0.007(2) -0.007(2) 0.000(2)
C55A 0.029(3) 0.035(3) 0.041(3) -0.007(2) -0.002(2) -0.001(2)
C56A 0.034(3) 0.036(3) 0.043(3) -0.008(2) -0.002(2) -0.001(2)
C57A 0.028(3) 0.037(3) 0.061(4) -0.012(3) -0.004(3) 0.008(2)
C58A 0.039(3) 0.049(3) 0.069(4) -0.014(3) -0.008(3) 0.010(3)
C59A 0.069(5) 0.074(5) 0.096(6) 0.016(4) -0.011(4) 0.014(4)
C60A 0.073(6) 0.066(5) 0.123(8) -0.016(5) -0.006(5) 0.014(4)
C61A 0.086(7) 0.093(7) 0.165(10) 0.043(7) -0.002(6) 0.003(5)
C62A 0.098(8) 0.091(7) 0.197(12) -0.018(7) -0.020(7) 0.009(6)
C63A 0.026(3) 0.032(3) 0.038(3) -0.008(2) 0.000(2) 0.003(2)
C64A 0.037(3) 0.034(3) 0.045(3) -0.012(2) -0.005(2) 0.002(2)
C65A 0.046(3) 0.026(3) 0.044(3) -0.006(2) -0.005(2) -0.010(2)
C66A 0.037(3) 0.032(3) 0.040(3) -0.005(2) -0.003(2) -0.009(2)
C67A 0.029(3) 0.033(3) 0.042(3) -0.006(2) 0.003(2) -0.008(2)
C68A 0.042(3) 0.038(3) 0.051(4) -0.008(2) 0.004(3) -0.013(2)
C69A 0.064(4) 0.042(3) 0.057(4) -0.003(3) 0.009(3) -0.023(3)
C70A 0.064(4) 0.053(4) 0.064(4) 0.001(3) 0.006(3) -0.019(3)
C71A 0.060(4) 0.045(4) 0.102(6) 0.005(4) 0.026(4) -0.009(3)
C72A 0.041(4) 0.091(6) 0.136(8) -0.013(5) -0.006(4) -0.013(4)
C73A 0.053(5) 0.166(10) 0.205(12) -0.116(9) -0.010(6) -0.019(6)
C74A 0.024(2) 0.033(3) 0.041(3) -0.012(2) 0.006(2) -0.008(2)
C75A 0.030(3) 0.039(3) 0.051(3) -0.014(3) 0.002(2) -0.011(2)
C76A 0.026(3) 0.034(3) 0.052(3) -0.014(2) -0.005(2) -0.007(2)
C77A 0.021(2) 0.037(3) 0.034(3) -0.011(2) 0.000(2) -0.004(2)
C78A 0.017(2) 0.043(3) 0.039(3) -0.011(2) -0.005(2) 0.001(2)
C79A 0.021(2) 0.049(3) 0.045(3) -0.014(2) -0.008(2) -0.003(2)
C80A 0.034(3) 0.060(4) 0.055(4) -0.007(3) -0.007(3) -0.002(3)
C81A 0.063(4) 0.081(5) 0.048(4) -0.007(3) -0.014(3) 0.011(4)
C82A 0.043(4) 0.112(6) 0.051(4) 0.001(4) 0.002(3) 0.004(4)
C83A 0.069(5) 0.071(5) 0.180(10) 0.026(6) -0.044(6) -0.015(4)
C84A 0.090(6) 0.084(6) 0.111(7) -0.010(5) -0.019(5) -0.014(5)
O1B 0.033(2) 0.077(3) 0.068(3) -0.024(2) -0.010(2) 0.000(2)
O2B 0.024(2) 0.061(2) 0.083(3) -0.015(2) -0.0108(19) 0.0052(17)
O3B 0.035(2) 0.0348(19) 0.053(2) -0.0111(16) -0.0004(18) -0.0076(15)
O4B 0.0323(19) 0.0381(19) 0.043(2) -0.0053(16) -0.0052(16) -0.0054(15)
O5B 0.048(3) 0.114(4) 0.062(3) 0.007(3) -0.012(2) -0.021(3)
O6B 0.031(2) 0.110(4) 0.061(3) 0.013(3) -0.003(2) -0.017(2)
O7B 0.082(3) 0.052(3) 0.083(3) -0.021(2) 0.019(3) -0.023(2)
O8B 0.104(4) 0.033(2) 0.077(3) -0.017(2) 0.023(3) -0.029(2)
N1B 0.019(2) 0.031(2) 0.037(2) -0.0004(17) -0.0084(17) 0.0006(16)
N2B 0.023(2) 0.0220(19) 0.039(2) -0.0012(16) -0.0098(17) -0.0014(15)
N3B 0.028(2) 0.030(2) 0.039(2) -0.0018(17) -0.0043(18) -0.0069(17)
N4B 0.024(2) 0.030(2) 0.035(2) -0.0024(17) -0.0006(17) -0.0039(16)
N5B 0.031(2) 0.034(2) 0.044(3) 0.0039(19) -0.0097(19) -0.0055(18)
N6B 0.028(2) 0.032(2) 0.048(3) 0.0045(19) -0.008(2) -0.0023(17)
N7B 0.029(2) 0.036(2) 0.036(2) -0.0038(18) -0.0057(19) -0.0025(17)
N8B 0.030(2) 0.029(2) 0.054(3) -0.0050(19) 0.004(2) -0.0011(18)
C1B 0.027(3) 0.027(2) 0.041(3) -0.002(2) -0.005(2) -0.0080(19)
C2B 0.031(3) 0.033(3) 0.038(3) -0.004(2) -0.008(2) -0.008(2)
C3B 0.027(3) 0.033(3) 0.039(3) -0.003(2) -0.009(2) -0.001(2)
C4B 0.025(2) 0.024(2) 0.039(3) -0.0013(19) -0.006(2) -0.0047(19)
C5B 0.024(2) 0.028(2) 0.039(3) -0.001(2) -0.005(2) -0.0062(19)
C6B 0.016(2) 0.031(2) 0.037(3) -0.001(2) -0.0045(19) -0.0035(18)
C7B 0.028(3) 0.037(3) 0.031(3) 0.000(2) -0.007(2) -0.006(2)
C8B 0.026(3) 0.027(2) 0.052(3) -0.002(2) -0.009(2) -0.003(2)
C9B 0.021(2) 0.033(3) 0.041(3) 0.001(2) -0.007(2) -0.0024(19)
C10B 0.028(3) 0.038(3) 0.034(3) 0.001(2) -0.006(2) -0.004(2)
C11B 0.024(2) 0.029(2) 0.042(3) -0.004(2) -0.006(2) -0.0014(19)
C12B 0.029(3) 0.037(3) 0.042(3) 0.000(2) -0.006(2) -0.002(2)
C13B 0.025(3) 0.033(3) 0.041(3) 0.007(2) -0.004(2) -0.007(2)
C14B 0.026(3) 0.040(3) 0.042(3) 0.000(2) 0.000(2) 0.000(2)
C15B 0.028(3) 0.027(2) 0.051(3) 0.002(2) -0.005(2) 0.005(2)
C16B 0.025(3) 0.031(3) 0.042(3) 0.003(2) -0.007(2) -0.002(2)
C17B 0.032(3) 0.033(3) 0.041(3) 0.000(2) 0.000(2) -0.002(2)
C18B 0.029(3) 0.030(3) 0.046(3) -0.002(2) -0.005(2) 0.000(2)
C19B 0.026(3) 0.027(2) 0.050(4) -0.002(2) -0.003(2) 0.000(2)
C20B 0.028(3) 0.037(3) 0.039(3) 0.006(2) -0.002(2) -0.004(2)
C21B 0.029(3) 0.036(3) 0.035(3) 0.001(2) -0.005(2) -0.004(2)
C22B 0.026(3) 0.030(2) 0.040(3) -0.002(2) -0.003(2) -0.004(2)
C23B 0.021(2) 0.032(3) 0.039(3) -0.001(2) -0.003(2) -0.0018(19)
C24B 0.034(3) 0.038(3) 0.037(3) -0.001(2) -0.006(2) -0.007(2)
C25B 0.041(3) 0.031(3) 0.049(3) -0.002(2) -0.005(3) -0.003(2)
C26B 0.023(2) 0.035(3) 0.035(3) 0.001(2) -0.008(2) -0.001(2)
C27B 0.023(3) 0.042(3) 0.046(3) -0.002(2) -0.008(2) -0.002(2)
C28B 0.023(3) 0.055(3) 0.054(4) -0.011(3) -0.009(2) 0.003(2)
C29B 0.030(3) 0.047(3) 0.063(4) -0.001(3) -0.012(3) 0.001(2)
C30B 0.023(3) 0.051(4) 0.096(5) -0.003(3) -0.001(3) 0.006(2)
C31B 0.040(4) 0.060(4) 0.102(6) -0.007(4) 0.000(4) 0.000(3)
C32B 0.029(3) 0.028(2) 0.034(3) 0.004(2) -0.008(2) -0.007(2)
C33B 0.031(3) 0.034(3) 0.037(3) -0.001(2) -0.009(2) -0.002(2)
C34B 0.032(3) 0.025(2) 0.042(3) -0.001(2) -0.004(2) -0.002(2)
C35B 0.030(3) 0.027(2) 0.033(3) -0.002(2) -0.006(2) -0.001(2)
C36B 0.026(2) 0.028(2) 0.040(3) -0.001(2) -0.006(2) -0.0065(19)
C37B 0.030(3) 0.031(2) 0.034(3) -0.010(2) -0.006(2) -0.008(2)
C38B 0.026(3) 0.028(2) 0.038(3) -0.005(2) -0.008(2) -0.0021(19)
C39B 0.024(3) 0.045(3) 0.037(3) -0.007(2) -0.003(2) -0.010(2)
C40B 0.028(3) 0.035(3) 0.036(3) -0.007(2) -0.005(2) -0.006(2)
C41B 0.022(2) 0.034(3) 0.042(3) -0.009(2) -0.007(2) -0.002(2)
C42B 0.027(3) 0.036(3) 0.034(3) -0.006(2) 0.000(2) -0.008(2)
C43B 0.027(3) 0.030(3) 0.044(3) -0.006(2) -0.001(2) -0.003(2)
C44B 0.026(2) 0.027(2) 0.038(3) -0.006(2) -0.002(2) 0.0031(19)
C45B 0.021(2) 0.039(3) 0.050(3) -0.012(2) -0.006(2) 0.000(2)
C46B 0.026(3) 0.027(2) 0.048(3) -0.006(2) -0.003(2) -0.0012(19)
C47B 0.027(3) 0.030(3) 0.039(3) -0.005(2) -0.002(2) 0.001(2)
C48B 0.029(3) 0.031(3) 0.039(3) -0.006(2) -0.009(2) -0.001(2)
C49B 0.024(2) 0.027(2) 0.046(3) -0.004(2) -0.005(2) -0.0015(19)
C50B 0.027(3) 0.024(2) 0.056(3) -0.006(2) -0.005(2) -0.001(2)
C51B 0.031(3) 0.021(2) 0.065(4) -0.005(2) 0.002(3) -0.001(2)
C52B 0.023(3) 0.026(2) 0.060(4) -0.009(2) -0.001(2) -0.001(2)
C53B 0.030(3) 0.027(3) 0.056(3) -0.011(2) -0.001(2) -0.005(2)
C54B 0.025(3) 0.030(3) 0.057(3) -0.008(2) -0.003(2) -0.006(2)
C55B 0.025(3) 0.027(3) 0.076(4) -0.003(3) 0.000(3) -0.001(2)
C56B 0.029(3) 0.025(3) 0.073(4) -0.003(2) 0.005(3) -0.005(2)
C57B 0.031(3) 0.028(2) 0.042(3) -0.004(2) -0.008(2) -0.008(2)
C58B 0.028(3) 0.038(3) 0.042(3) -0.008(2) -0.006(2) -0.008(2)
C59B 0.026(3) 0.035(3) 0.047(3) -0.004(2) -0.002(2) -0.005(2)
C60B 0.031(3) 0.027(2) 0.040(3) -0.003(2) 0.001(2) 0.001(2)
C61B 0.038(3) 0.034(3) 0.058(4) -0.008(2) -0.018(3) -0.008(2)
C62B 0.052(4) 0.048(3) 0.064(4) -0.016(3) -0.022(3) 0.003(3)
C63B 0.034(3) 0.025(2) 0.035(3) -0.002(2) -0.011(2) -0.009(2)
C64B 0.035(3) 0.025(2) 0.040(3) -0.002(2) -0.005(2) -0.006(2)
C65B 0.032(3) 0.030(3) 0.038(3) 0.003(2) -0.004(2) -0.009(2)
C66B 0.023(2) 0.033(3) 0.030(3) 0.000(2) -0.005(2) -0.0053(19)
C67B 0.026(2) 0.032(3) 0.033(3) 0.000(2) -0.001(2) -0.004(2)
C68B 0.025(3) 0.041(3) 0.045(3) -0.003(2) -0.006(2) -0.009(2)
C69B 0.029(3) 0.050(3) 0.064(4) -0.003(3) 0.000(3) -0.004(2)
C70B 0.028(3) 0.084(4) 0.054(4) -0.004(3) -0.001(3) -0.012(3)
C71B 0.038(3) 0.050(3) 0.063(4) 0.003(3) -0.015(3) -0.006(3)
C72B 0.037(4) 0.139(7) 0.076(5) 0.035(5) 0.008(3) -0.003(4)
C73B 0.048(4) 0.149(8) 0.095(6) 0.017(6) 0.019(4) -0.014(5)
C74B 0.023(2) 0.025(2) 0.038(3) 0.002(2) -0.002(2) -0.0065(18)
C75B 0.030(3) 0.029(2) 0.038(3) -0.001(2) 0.000(2) -0.008(2)
C76B 0.035(3) 0.035(3) 0.034(3) -0.004(2) -0.005(2) -0.005(2)
C77B 0.028(3) 0.029(2) 0.037(3) -0.006(2) -0.007(2) -0.003(2)
C78B 0.028(3) 0.032(3) 0.040(3) -0.007(2) -0.004(2) -0.003(2)
C79B 0.031(3) 0.052(3) 0.058(4) -0.024(3) -0.003(3) -0.003(2)
C80B 0.044(3) 0.055(4) 0.085(5) -0.033(3) -0.011(3) -0.012(3)
C81B 0.101(6) 0.043(4) 0.171(9) -0.041(5) 0.058(6) -0.032(4)
C82B 0.092(5) 0.036(3) 0.076(5) -0.012(3) 0.027(4) -0.015(3)
C83B 0.109(6) 0.040(3) 0.064(4) -0.015(3) 0.019(4) -0.032(4)
C84B 0.109(6) 0.039(3) 0.063(4) -0.009(3) 0.010(4) -0.019(4)
O1C 0.0238(17) 0.0327(17) 0.0348(19) -0.0122(14) -0.0029(14) -0.0032(13)
N1C 0.024(2) 0.0230(19) 0.034(2) -0.0043(16) -0.0033(17) -0.0023(15)
C1C 0.019(2) 0.036(3) 0.048(3) -0.013(2) -0.007(2) -0.001(2)
C2C 0.022(2) 0.038(3) 0.048(3) -0.009(2) -0.011(2) -0.004(2)
C3C 0.027(2) 0.025(2) 0.031(3) -0.0023(19) -0.006(2) -0.0002(19)
C4C 0.021(2) 0.042(3) 0.044(3) -0.013(2) -0.002(2) -0.002(2)
C5C 0.022(2) 0.042(3) 0.045(3) -0.011(2) -0.002(2) -0.008(2)
C6C 0.025(2) 0.035(3) 0.037(3) -0.001(2) -0.009(2) -0.001(2)
C7C 0.031(3) 0.032(3) 0.038(3) -0.006(2) -0.010(2) 0.001(2)
O1D 0.0265(17) 0.0261(16) 0.041(2) 0.0011(14) -0.0058(14) -0.0038(13)
N1D 0.023(2) 0.0215(19) 0.035(2) 0.0036(17) -0.0061(17) -0.0041(15)
C1D 0.047(3) 0.027(3) 0.046(3) -0.002(2) 0.007(3) -0.004(2)
C2D 0.046(3) 0.023(2) 0.051(4) -0.001(2) 0.004(3) -0.001(2)
C3D 0.028(3) 0.027(2) 0.046(3) 0.001(2) -0.011(2) -0.010(2)
C4D 0.035(3) 0.034(3) 0.031(3) -0.001(2) -0.006(2) 0.001(2)
C5D 0.035(3) 0.030(3) 0.037(3) -0.006(2) -0.010(2) -0.001(2)
C6D 0.027(3) 0.030(3) 0.043(3) -0.003(2) -0.004(2) -0.005(2)
C7D 0.026(3) 0.035(3) 0.042(3) 0.000(2) -0.003(2) -0.005(2)
C1U 0.047(6) 0.059(6) 0.089(9) -0.015(6) -0.005(7) -0.008(4)
C2U 0.026(5) 0.067(6) 0.070(8) -0.017(6) -0.006(6) 0.000(4)
C3U 0.037(6) 0.065(7) 0.056(7) -0.010(5) 0.002(5) -0.013(5)
C4U 0.028(4) 0.059(6) 0.060(7) -0.017(5) 0.001(4) -0.008(4)
C5U 0.032(5) 0.074(7) 0.058(6) -0.005(5) 0.000(4) -0.014(5)
C6U 0.037(7) 0.099(10) 0.057(7) 0.000(6) 0.003(6) -0.019(6)
C7U 0.022(4) 0.090(8) 0.064(8) -0.025(7) -0.005(5) 0.000(5)
C8U 0.044(8) 0.105(10) 0.075(10) 0.021(8) 0.004(7) 0.002(6)
C1U' 0.044(12) 0.063(10) 0.062(14) -0.004(9) 0.005(12) 0.002(9)
C2U' 0.045(8) 0.050(7) 0.052(8) -0.004(6) -0.003(6) -0.009(6)
C3U' 0.047(9) 0.047(8) 0.049(8) -0.001(6) -0.002(6) -0.008(6)
C4U' 0.045(9) 0.046(8) 0.046(8) 0.000(6) -0.001(6) -0.007(6)
C5U' 0.044(9) 0.043(8) 0.043(8) -0.004(6) -0.002(6) -0.008(6)
C6U' 0.044(9) 0.046(8) 0.044(8) -0.007(6) -0.003(6) -0.007(6)
C7U' 0.046(8) 0.050(8) 0.049(8) -0.007(6) -0.002(6) -0.005(6)
C8U' 0.041(12) 0.027(8) 0.030(12) -0.008(8) 0.007(9) -0.020(7)
C1T 0.105(8) 0.079(6) 0.071(6) -0.009(5) 0.028(5) -0.027(6)
C2T 0.063(5) 0.062(4) 0.054(5) -0.034(4) 0.015(4) -0.007(4)
C3T 0.033(4) 0.090(6) 0.083(6) -0.037(5) 0.004(4) -0.017(4)
C4T 0.035(4) 0.086(6) 0.072(5) -0.041(5) -0.011(4) 0.007(4)
C5T 0.043(4) 0.055(4) 0.080(5) -0.028(4) -0.006(4) 0.010(3)
C6T 0.037(4) 0.048(4) 0.083(5) -0.017(4) -0.007(4) -0.006(3)
C7T 0.023(3) 0.043(4) 0.078(5) -0.026(4) -0.014(3) 0.009(3)
C8T 0.092(8) 0.060(6) 0.136(9) -0.013(6) -0.052(7) 0.031(5)
C1T' 0.087(14) 0.092(13) 0.100(13) -0.049(9) -0.033(10) -0.014(11)
C2T' 0.141(11) 0.139(11) 0.141(11) -0.010(6) -0.013(6) -0.016(6)
C3T' 0.147(11) 0.143(11) 0.146(11) -0.004(6) -0.013(6) -0.016(6)
C4T' 0.148(11) 0.146(11) 0.149(11) -0.007(6) -0.010(6) -0.018(6)
C5T' 0.149(11) 0.148(11) 0.150(11) -0.008(6) -0.009(6) -0.017(6)
C6T' 0.150(11) 0.149(11) 0.149(11) -0.007(6) -0.007(6) -0.016(6)
C7T' 0.146(11) 0.144(11) 0.147(11) -0.007(6) -0.008(6) -0.018(6)
C8T' 0.145(18) 0.146(17) 0.149(14) -0.012(12) -0.012(11) -0.012(14)
C1Q 0.39(3) 0.066(6) 0.134(11) -0.001(7) -0.057(12) 0.018(10)
C2Q 0.143(9) 0.058(5) 0.073(6) 0.022(4) -0.016(6) -0.012(5)
C3Q 0.119(9) 0.223(13) 0.078(7) 0.045(8) -0.026(6) -0.106(9)
C4Q 0.052(5) 0.301(17) 0.074(7) -0.010(9) 0.002(5) -0.051(8)
C5Q 0.085(7) 0.202(12) 0.093(7) -0.021(7) -0.006(6) -0.022(7)
C6Q 0.060(5) 0.092(6) 0.109(7) 0.008(5) -0.016(5) -0.031(4)
C7Q 0.046(4) 0.093(6) 0.082(6) 0.005(5) -0.010(4) 0.004(4)
C8Q 0.29(2) 0.39(3) 0.161(15) -0.178(18) 0.029(15) -0.03(2)
C1V 0.175(13) 0.159(13) 0.152(13) -0.014(9) -0.029(9) -0.038(9)
C2V 0.185(15) 0.182(15) 0.183(15) -0.006(5) -0.013(5) -0.024(5)
C3V 0.230(19) 0.231(19) 0.230(19) -0.010(5) -0.020(5) -0.033(6)
C4V 0.094(7) 0.096(7) 0.094(7) -0.004(5) -0.010(5) -0.013(5)
C1V' 0.119(10) 0.095(9) 0.090(9) 0.019(7) 0.002(8) 0.007(8)
C2V' 0.069(5) 0.056(5) 0.064(5) 0.019(4) -0.002(4) -0.009(4)
C3V' 0.066(5) 0.067(5) 0.073(6) -0.001(4) 0.003(4) -0.016(4)
C4V' 0.065(6) 0.074(6) 0.070(6) 0.001(4) -0.002(4) -0.011(4)
C1R 0.073(8) 0.101(10) 0.132(12) -0.001(9) 0.008(8) -0.025(7)
C2R 0.037(5) 0.080(7) 0.093(7) -0.002(6) -0.017(5) -0.015(5)
C3R 0.044(6) 0.089(8) 0.127(9) -0.008(7) -0.014(6) -0.035(6)
C4R 0.052(6) 0.091(7) 0.090(8) -0.009(6) -0.007(6) -0.029(6)
C5R 0.024(5) 0.071(6) 0.086(7) -0.015(5) 0.007(5) -0.018(5)
C6R 0.018(4) 0.094(7) 0.096(8) 0.001(6) 0.000(5) -0.019(5)
C7R 0.024(5) 0.088(7) 0.091(7) -0.008(6) -0.015(5) -0.017(5)
C8R 0.027(6) 0.169(13) 0.137(12) 0.017(10) -0.006(8) -0.043(7)
C1R' 0.112(13) 0.126(8) 0.156(13) 0.001(9) -0.019(12) -0.002(12)
C2R' 0.077(7) 0.116(6) 0.110(7) -0.001(5) -0.010(6) -0.024(6)
C3R' 0.082(7) 0.114(6) 0.113(6) -0.002(6) -0.007(6) -0.024(6)
C4R' 0.076(7) 0.117(6) 0.114(7) 0.002(5) -0.007(6) -0.021(6)
C5R' 0.063(6) 0.109(6) 0.117(6) 0.006(5) -0.008(6) -0.026(6)
C7R' 0.064(7) 0.114(6) 0.111(6) -0.002(6) -0.005(6) -0.027(6)
C6R' 0.072(7) 0.116(6) 0.108(6) 0.002(5) -0.005(6) -0.024(6)
C8R' 0.065(10) 0.112(8) 0.165(12) 0.016(8) -0.028(10) -0.026(9)
C1S' 0.079(14) 0.094(15) 0.121(17) -0.014(13) -0.025(13) -0.011(12)
C2S' 0.061(12) 0.056(11) 0.077(12) -0.022(8) -0.007(9) -0.010(8)
C3S' 0.045(10) 0.045(10) 0.054(10) -0.001(8) -0.011(8) -0.001(7)
C4S' 0.057(12) 0.065(12) 0.061(13) -0.013(9) 0.007(9) -0.004(8)
C5S' 0.078(13) 0.085(13) 0.084(13) -0.006(9) -0.003(9) -0.019(9)
C6S' 0.059(13) 0.068(12) 0.072(13) -0.013(9) 0.005(9) -0.007(8)
C7S' 0.047(11) 0.059(13) 0.063(13) -0.012(9) -0.007(8) -0.006(8)
C8S' 0.15(2) 0.15(2) 0.14(2) 0.005(16) -0.002(17) -0.026(17)
C1S 0.050(5) 0.038(5) 0.115(8) -0.010(5) -0.027(5) -0.001(4)
C2S 0.029(5) 0.029(4) 0.064(7) -0.016(4) -0.014(5) 0.004(3)
C3S 0.037(5) 0.042(5) 0.063(6) -0.007(5) 0.002(5) -0.016(4)
C4S 0.021(5) 0.049(6) 0.111(11) -0.027(7) 0.006(5) -0.006(4)
C5S 0.024(5) 0.057(7) 0.128(14) 0.003(7) -0.025(6) 0.000(5)
C6S 0.048(7) 0.061(8) 0.061(7) -0.005(5) -0.022(6) -0.022(6)
C7S 0.033(5) 0.043(6) 0.045(7) -0.013(5) -0.002(5) -0.010(4)
C8S 0.040(5) 0.068(7) 0.150(11) 0.009(7) -0.044(6) -0.011(5)
 
_geom_special_details
;
 All esds (except the esd in the dihedral angle between two l.s. planes)
 are estimated using the full covariance matrix.  The cell esds are taken
 into account individually in the estimation of esds in distances, angles
 and torsion angles; correlations between esds in cell parameters are only
 used when they are defined by crystal symmetry.  An approximate (isotropic)
 treatment of cell esds is used for estimating esds involving l.s. planes.
;
 
loop_
 _geom_bond_atom_site_label_1
 _geom_bond_atom_site_label_2
 _geom_bond_distance
 _geom_bond_site_symmetry_2
 _geom_bond_publ_flag
O1A C29A 1.221(8) . ?
O2A C29A 1.327(8) . ?
O2A C30A 1.450(8) . ?
O3A C60A 1.266(10) . ?
O4A C60A 1.352(9) . ?
O4A C61A 1.515(11) . ?
O5A C71A 1.191(8) . ?
O6A C71A 1.326(8) . ?
O6A C72A 1.453(8) . ?
O7A C82A 1.200(8) . ?
O8A C82A 1.306(8) . ?
O8A C83A 1.479(9) . ?
N1A C4A 1.379(6) . ?
N1A C1A 1.387(6) . ?
N1A H1AN 0.8800 . ?
N2A C32A 1.365(6) . ?
N2A C35A 1.372(6) . ?
N2A H2AN 0.8800 . ?
N3A C66A 1.375(6) . ?
N3A C63A 1.383(6) . ?
N3A H3AN 0.8800 . ?
N4A C77A 1.366(6) . ?
N4A C74A 1.380(6) . ?
N4A H4AN 0.8800 . ?
N5A C12A 1.292(6) . ?
N5A C9A 1.405(6) . ?
N6A C19A 1.284(6) . ?
N6A C20A 1.408(6) . ?
N7A C43A 1.273(6) . ?
N7A C40A 1.431(6) . ?
N8A C50A 1.268(6) . ?
N8A C51A 1.427(6) . ?
C1A C2A 1.332(7) . ?
C1A C78A 1.530(6) . ?
C2A C3A 1.429(6) . ?
C2A H2A 0.9500 . ?
C3A C4A 1.354(7) . ?
C3A H3A 0.9500 . ?
C4A C5A 1.534(6) . ?
C5A C32A 1.514(7) . ?
C5A C6A 1.543(7) . ?
C5A C26A 1.563(7) . ?
C6A C7A 1.393(7) . ?
C6A C11A 1.407(7) . ?
C7A C8A 1.393(7) . ?
C7A H7A 0.9500 . ?
C8A C9A 1.384(7) . ?
C8A H8A 0.9500 . ?
C9A C10A 1.405(7) . ?
C10A C11A 1.372(7) . ?
C10A H10A 0.9500 . ?
C11A H11A 0.9500 . ?
C12A C13A 1.437(7) . ?
C12A H12A 0.9500 . ?
C13A C14A 1.398(7) . ?
C13A C18A 1.400(7) . ?
C14A C15A 1.383(7) . ?
C14A H14A 0.9500 . ?
C15A C16A 1.390(7) . ?
C15A H15A 0.9500 . ?
C16A C17A 1.385(7) . ?
C16A C19A 1.452(7) . ?
C17A C18A 1.378(7) . ?
C17A H17A 0.9500 . ?
C18A H18A 0.9500 . ?
C19A H19A 0.9500 . ?
C20A C21A 1.392(7) . ?
C20A C25A 1.402(7) . ?
C21A C22A 1.387(7) . ?
C21A H21A 0.9500 . ?
C22A C23A 1.388(7) . ?
C22A H22A 0.9500 . ?
C23A C37A 1.390(7) . ?
C23A C67A 1.533(7) 2_755 ?
C24A C42A 1.386(7) . ?
C24A C38A 1.394(7) . ?
C24A C36A 1.543(6) . ?
C25A C37A 1.396(7) . ?
C25A H25A 0.9500 . ?
C26A C27A 1.527(7) . ?
C26A H26A 0.9900 . ?
C26A H26B 0.9900 . ?
C27A C28A 1.527(8) . ?
C27A H27A 0.9900 . ?
C27A H27B 0.9900 . ?
C28A C29A 1.466(9) . ?
C28A H28A 0.9900 . ?
C28A H28B 0.9900 . ?
C30A C31A 1.503(11) . ?
C30A H30A 0.9900 . ?
C30A H30B 0.9900 . ?
C31A H31A 0.9800 . ?
C31A H31B 0.9800 . ?
C31A H31C 0.9800 . ?
C32A C33A 1.367(7) . ?
C33A C34A 1.406(8) . ?
C33A H33A 0.9500 . ?
C34A C35A 1.375(7) . ?
C34A H34A 0.9500 . ?
C35A C36A 1.503(7) . ?
C36A C63A 1.539(6) . ?
C36A C57A 1.571(7) . ?
C37A H37A 0.9500 . ?
C38A C39A 1.390(7) . ?
C38A H38A 0.9500 . ?
C39A C40A 1.410(7) . ?
C39A H39A 0.9500 . ?
C40A C41A 1.379(7) . ?
C41A C42A 1.393(7) . ?
C41A H41A 0.9500 . ?
C42A H42A 0.9500 . ?
C43A C44A 1.475(7) . ?
C43A H43A 0.9500 . ?
C44A C49A 1.388(7) . ?
C44A C45A 1.389(7) . ?
C45A C46A 1.366(7) . ?
C45A H45A 0.9500 . ?
C46A C47A 1.381(7) . ?
C46A H46A 0.9500 . ?
C47A C48A 1.379(7) . ?
C47A C50A 1.466(7) . ?
C48A C49A 1.393(7) . ?
C48A H48A 0.9500 . ?
C49A H49A 0.9500 . ?
C50A H50A 0.9500 . ?
C51A C52A 1.391(7) . ?
C51A C56A 1.394(7) . ?
C52A C53A 1.371(7) . ?
C52A H52A 0.9500 . ?
C53A C54A 1.394(7) . ?
C53A H53A 0.9500 . ?
C54A C55A 1.394(7) . ?
C54A C78A 1.550(6) 2_755 ?
C55A C56A 1.377(7) . ?
C55A H55A 0.9500 . ?
C56A H56A 0.9500 . ?
C57A C58A 1.525(8) . ?
C57A H57A 0.9900 . ?
C57A H57B 0.9900 . ?
C58A C59A 1.520(9) . ?
C58A H58A 0.9900 . ?
C58A H58B 0.9900 . ?
C59A C60A 1.469(12) . ?
C59A H59A 0.9900 . ?
C59A H59B 0.9900 . ?
C61A C62A 1.592(13) . ?
C61A H61A 0.9900 . ?
C61A H61B 0.9900 . ?
C62A H62A 0.9800 . ?
C62A H62B 0.9800 . ?
C62A H62C 0.9800 . ?
C63A C64A 1.357(7) . ?
C64A C65A 1.414(7) . ?
C64A H64A 0.9500 . ?
C65A C66A 1.365(7) . ?
C65A H65A 0.9500 . ?
C66A C67A 1.527(7) . ?
C67A C74A 1.508(7) . ?
C67A C68A 1.549(7) . ?
C68A C69A 1.511(8) . ?
C68A H68A 0.9900 . ?
C68A H68B 0.9900 . ?
C69A C70A 1.521(8) . ?
C69A H69A 0.9900 . ?
C69A H69B 0.9900 . ?
C70A C71A 1.482(9) . ?
C70A H70A 0.9900 . ?
C70A H70B 0.9900 . ?
C72A C73A 1.458(11) . ?
C72A H72A 0.9900 . ?
C72A H72B 0.9900 . ?
C73A H73A 0.9800 . ?
C73A H73B 0.9800 . ?
C73A H73C 0.9800 . ?
C74A C75A 1.392(7) . ?
C75A C76A 1.404(7) . ?
C75A H75A 0.9500 . ?
C76A C77A 1.372(6) . ?
C76A H76A 0.9500 . ?
C77A C78A 1.512(7) . ?
C78A C79A 1.565(7) . ?
C79A C80A 1.499(8) . ?
C79A H79A 0.9900 . ?
C79A H79B 0.9900 . ?
C80A C81A 1.558(8) . ?
C80A H80A 0.9900 . ?
C80A H80B 0.9900 . ?
C81A C82A 1.457(10) . ?
C81A H81A 0.9900 . ?
C81A H81B 0.9900 . ?
C83A C84A 1.477(10) . ?
C83A H83A 0.9900 . ?
C83A H83B 0.9900 . ?
C84A H84A 0.9800 . ?
C84A H84B 0.9800 . ?
C84A H84C 0.9800 . ?
O1B C29B 1.198(6) . ?
O2B C29B 1.341(6) . ?
O2B C30B 1.459(7) . ?
O3B C60B 1.217(6) . ?
O4B C60B 1.327(6) . ?
O4B C61B 1.461(6) . ?
O5B C71B 1.217(7) . ?
O6B C71B 1.369(7) . ?
O6B C72B 1.435(8) . ?
O7B C82B 1.221(8) . ?
O8B C82B 1.333(7) . ?
O8B C83B 1.425(7) . ?
N1B C1B 1.369(6) . ?
N1B C4B 1.388(6) . ?
N1B H1BN 0.8800 . ?
N2B C35B 1.364(5) . ?
N2B C32B 1.388(6) . ?
N2B H2BN 0.8800 . ?
N3B C63B 1.376(6) . ?
N3B C66B 1.383(6) . ?
N3B H3BN 0.8800 . ?
N4B C77B 1.374(6) . ?
N4B C74B 1.381(5) . ?
N4B H4BN 0.8800 . ?
N5B C12B 1.289(6) . ?
N5B C9B 1.405(6) . ?
N6B C19B 1.270(6) . ?
N6B C20B 1.419(6) . ?
N7B C43B 1.289(6) . ?
N7B C40B 1.402(6) . ?
N8B C50B 1.266(6) . ?
N8B C51B 1.418(7) . ?
C1B C2B 1.355(7) . ?
C1B C78B 1.521(7) . ?
C2B C3B 1.416(7) . ?
C2B H2B 0.9500 . ?
C3B C4B 1.368(7) . ?
C3B H3B 0.9500 . ?
C4B C5B 1.514(7) . ?
C5B C32B 1.514(6) . ?
C5B C6B 1.537(6) . ?
C5B C26B 1.577(6) . ?
C6B C11B 1.385(7) . ?
C6B C7B 1.395(6) . ?
C7B C8B 1.380(7) . ?
C7B H7B 0.9500 . ?
C8B C9B 1.404(7) . ?
C8B H8B 0.9500 . ?
C9B C10B 1.385(7) . ?
C10B C11B 1.371(7) . ?
C10B H10B 0.9500 . ?
C11B H11B 0.9500 . ?
C12B C13B 1.467(7) . ?
C12B H12B 0.9500 . ?
C13B C18B 1.376(7) . ?
C13B C14B 1.410(7) . ?
C14B C15B 1.372(7) . ?
C14B H14B 0.9500 . ?
C15B C16B 1.381(7) . ?
C15B H15B 0.9500 . ?
C16B C17B 1.415(7) . ?
C16B C19B 1.442(7) . ?
C17B C18B 1.376(7) . ?
C17B H17B 0.9500 . ?
C18B H18B 0.9500 . ?
C19B H19B 0.9500 . ?
C20B C21B 1.388(7) . ?
C20B C25B 1.403(7) . ?
C21B C22B 1.378(7) . ?
C21B H21B 0.9500 . ?
C22B C23B 1.401(7) . ?
C22B H22B 0.9500 . ?
C23B C24B 1.378(7) . ?
C23B C67B 1.533(7) 2_566 ?
C24B C25B 1.374(7) . ?
C24B H24B 0.9500 . ?
C25B H25B 0.9500 . ?
C26B C27B 1.516(7) . ?
C26B H26C 0.9900 . ?
C26B H26D 0.9900 . ?
C27B C28B 1.513(7) . ?
C27B H27C 0.9900 . ?
C27B H27D 0.9900 . ?
C28B C29B 1.496(8) . ?
C28B H28C 0.9900 . ?
C28B H28D 0.9900 . ?
C30B C31B 1.479(9) . ?
C30B H30C 0.9900 . ?
C30B H30D 0.9900 . ?
C31B H31D 0.9800 . ?
C31B H31E 0.9800 . ?
C31B H31F 0.9800 . ?
C32B C33B 1.358(6) . ?
C33B C34B 1.424(6) . ?
C33B H33B 0.9500 . ?
C34B C35B 1.374(7) . ?
C34B H34B 0.9500 . ?
C35B C36B 1.528(6) . ?
C36B C63B 1.528(7) . ?
C36B C37B 1.533(7) . ?
C36B C57B 1.565(6) . ?
C37B C42B 1.399(7) . ?
C37B C38B 1.406(6) . ?
C38B C39B 1.376(7) . ?
C38B H38B 0.9500 . ?
C39B C40B 1.409(7) . ?
C39B H39B 0.9500 . ?
C40B C41B 1.394(7) . ?
C41B C42B 1.386(7) . ?
C41B H41B 0.9500 . ?
C42B H42B 0.9500 . ?
C43B C44B 1.458(7) . ?
C43B H43B 0.9500 . ?
C44B C45B 1.390(6) . ?
C44B C49B 1.400(7) . ?
C45B C46B 1.377(7) . ?
C45B H45B 0.9500 . ?
C46B C47B 1.396(7) . ?
C46B H46B 0.9500 . ?
C47B C48B 1.392(6) . ?
C47B C50B 1.457(7) . ?
C48B C49B 1.377(7) . ?
C48B H48B 0.9500 . ?
C49B H49B 0.9500 . ?
C50B H50B 0.9500 . ?
C51B C52B 1.388(7) . ?
C51B C56B 1.407(7) . ?
C52B C53B 1.389(7) . ?
C52B H52B 0.9500 . ?
C53B C54B 1.411(7) . ?
C53B H53B 0.9500 . ?
C54B C55B 1.385(7) . ?
C54B C78B 1.544(7) 2_566 ?
C55B C56B 1.377(7) . ?
C55B H55B 0.9500 . ?
C56B H56B 0.9500 . ?
C57B C58B 1.514(7) . ?
C57B H57C 0.9900 . ?
C57B H57D 0.9900 . ?
C58B C59B 1.533(7) . ?
C58B H58C 0.9900 . ?
C58B H58D 0.9900 . ?
C59B C60B 1.513(7) . ?
C59B H59C 0.9900 . ?
C59B H59D 0.9900 . ?
C61B C62B 1.497(7) . ?
C61B H61C 0.9900 . ?
C61B H61D 0.9900 . ?
C62B H62D 0.9800 . ?
C62B H62E 0.9800 . ?
C62B H62F 0.9800 . ?
C63B C64B 1.363(6) . ?
C64B C65B 1.414(7) . ?
C64B H64B 0.9500 . ?
C65B C66B 1.354(6) . ?
C65B H65B 0.9500 . ?
C66B C67B 1.532(6) . ?
C67B C74B 1.525(6) . ?
C67B C68B 1.570(6) . ?
C68B C69B 1.516(7) . ?
C68B H68C 0.9900 . ?
C68B H68D 0.9900 . ?
C69B C70B 1.519(7) . ?
C69B H69C 0.9900 . ?
C69B H69D 0.9900 . ?
C70B C71B 1.439(8) . ?
C70B H70C 0.9500 . ?
C72B C73B 1.530(10) . ?
C72B H72C 0.9900 . ?
C72B H72D 0.9900 . ?
C73B H73D 0.9800 . ?
C73B H73E 0.9800 . ?
C73B H73F 0.9800 . ?
C74B C75B 1.351(7) . ?
C75B C76B 1.419(6) . ?
C75B H75B 0.9500 . ?
C76B C77B 1.363(7) . ?
C76B H76B 0.9500 . ?
C77B C78B 1.515(6) . ?
C78B C79B 1.567(7) . ?
C79B C80B 1.519(7) . ?
C79B H79C 0.9900 . ?
C79B H79D 0.9900 . ?
C80B C81B 1.431(9) . ?
C80B H80C 0.9900 . ?
C80B H80D 0.9900 . ?
C81B C82B 1.482(10) . ?
C81B H81C 0.9500 . ?
C83B C84B 1.488(9) . ?
C83B H83C 0.9900 . ?
C83B H83D 0.9900 . ?
C84B H84D 0.9800 . ?
C84B H84E 0.9800 . ?
C84B H84F 0.9800 . ?
O1C N1C 1.334(4) . ?
N1C C5C 1.346(6) . ?
N1C C1C 1.347(6) . ?
C1C C2C 1.385(6) . ?
C1C H1C 0.9500 . ?
C2C C3C 1.390(6) . ?
C2C H2C 0.9500 . ?
C3C C4C 1.388(6) . ?
C3C C6C 1.431(6) . ?
C4C C5C 1.376(7) . ?
C4C H4C 0.9500 . ?
C5C H5C 0.9500 . ?
C6C C7C 1.196(6) . ?
C7C C7C 1.365(9) 2_755 ?
O1D N1D 1.325(5) . ?
N1D C5D 1.331(6) . ?
N1D C1D 1.351(6) . ?
C1D C2D 1.362(7) . ?
C1D H1D 0.9500 . ?
C2D C3D 1.389(7) . ?
C2D H2D 0.9500 . ?
C3D C4D 1.401(7) . ?
C3D C6D 1.435(7) . ?
C4D C5D 1.362(7) . ?
C4D H4D 0.9500 . ?
C5D H5D 0.9500 . ?
C6D C7D 1.187(6) . ?
C7D C7D 1.375(10) 2_566 ?
C1U C2U 1.494(10) . ?
C1U H1UA 0.9800 . ?
C1U H1UB 0.9800 . ?
C1U H1UC 0.9800 . ?
C2U C7U 1.389(12) . ?
C2U C3U 1.393(10) . ?
C3U C4U 1.382(9) . ?
C3U H3U 0.9500 . ?
C4U C5U 1.376(9) . ?
C4U H4U 0.9500 . ?
C5U C6U 1.388(9) . ?
C5U C8U 1.522(10) . ?
C6U C7U 1.376(11) . ?
C6U H6U 0.9500 . ?
C7U H7U 0.9500 . ?
C8U H8UA 0.9800 . ?
C8U H8UB 0.9800 . ?
C8U H8UC 0.9800 . ?
C1U' C2U' 1.493(11) . ?
C1U' H1UD 0.9800 . ?
C1U' H1UE 0.9800 . ?
C1U' H1UF 0.9800 . ?
C2U' C7U' 1.390(12) . ?
C2U' C3U' 1.394(11) . ?
C3U' C4U' 1.384(10) . ?
C3U' H3U' 0.9500 . ?
C4U' C5U' 1.377(11) . ?
C4U' H4U' 0.9500 . ?
C5U' C6U' 1.388(10) . ?
C5U' C8U' 1.522(11) . ?
C6U' C7U' 1.376(11) . ?
C6U' H6U' 0.9500 . ?
C7U' H7U' 0.9500 . ?
C8U' H8UD 0.9800 . ?
C8U' H8UE 0.9800 . ?
C8U' H8UF 0.9800 . ?
C1T C2T 1.487(12) . ?
C1T H1TA 0.9800 . ?
C1T H1TB 0.9800 . ?
C1T H1TC 0.9800 . ?
C2T C7T 1.343(11) . ?
C2T C3T 1.466(13) . ?
C3T C4T 1.308(12) . ?
C3T H3T 0.9500 . ?
C4T C5T 1.379(11) . ?
C4T H4T 0.9500 . ?
C5T C6T 1.387(10) . ?
C5T C8T 1.501(11) . ?
C6T C7T 1.437(11) . ?
C6T H6T 0.9500 . ?
C7T H7T 0.9500 . ?
C8T H8TA 0.9800 . ?
C8T H8TB 0.9800 . ?
C8T H8TC 0.9800 . ?
C1T' C2T' 1.487(12) . ?
C1T' H1TD 0.9800 . ?
C1T' H1TE 0.9800 . ?
C1T' H1TF 0.9800 . ?
C2T' C7T' 1.344(11) . ?
C2T' C3T' 1.467(13) . ?
C3T' C4T' 1.310(13) . ?
C3T' H3T' 0.9500 . ?
C4T' C5T' 1.380(11) . ?
C4T' H4T' 0.9500 . ?
C5T' C6T' 1.388(11) . ?
C5T' C8T' 1.501(11) . ?
C6T' C7T' 1.439(11) . ?
C6T' H6T' 0.9500 . ?
C7T' H7T' 0.9500 . ?
C8T' H8TD 0.9800 . ?
C8T' H8TE 0.9800 . ?
C8T' H8TF 0.9800 . ?
C1Q C2Q 1.518(14) . ?
C1Q H1QA 0.9800 . ?
C1Q H1QB 0.9800 . ?
C1Q H1QC 0.9800 . ?
C2Q C7Q 1.356(12) . ?
C2Q C3Q 1.368(14) . ?
C3Q C4Q 1.354(16) . ?
C3Q H3Q 0.9500 . ?
C4Q C5Q 1.353(14) . ?
C4Q H4Q 0.9500 . ?
C5Q C6Q 1.412(13) . ?
C5Q C8Q 1.529(16) . ?
C6Q C7Q 1.319(11) . ?
C6Q H6Q 0.9500 . ?
C7Q H7Q 0.9500 . ?
C8Q H8QA 0.9800 . ?
C8Q H8QB 0.9800 . ?
C8Q H8QC 0.9800 . ?
C1V C2V 1.3649 . ?
C1V H1VA 0.9800 . ?
C1V H1VB 0.9800 . ?
C1V H1VC 0.9800 . ?
C2V C3V 1.2549 . ?
C2V C4V 1.51(4) 2_655 ?
C3V C4V 1.4606 . ?
C3V H3V 0.9500 . ?
C4V H4V 0.9500 . ?
C1V' C2V' 1.373(5) . ?
C1V' H1VD 0.9800 . ?
C1V' H1VE 0.9800 . ?
C1V' H1VF 0.9800 . ?
C2V' C3V' 1.255(5) . ?
C2V' C4V' 1.39(2) 2_655 ?
C3V' C4V' 1.463(5) . ?
C3V' H3V' 0.9500 . ?
C4V' H4V' 0.9500 . ?
C1R C2R 1.524(15) . ?
C1R H1RA 0.9800 . ?
C1R H1RB 0.9800 . ?
C1R H1RC 0.9800 . ?
C2R C3R 1.3900 . ?
C2R C7R 1.3900 . ?
C3R C4R 1.3900 . ?
C3R H3R 0.9500 . ?
C4R C5R 1.3900 . ?
C4R H4R 0.9500 . ?
C5R C6R 1.3900 . ?
C5R C8R 1.481(15) . ?
C6R C7R 1.3900 . ?
C6R H6R 0.9500 . ?
C7R H7R 0.9500 . ?
C8R H8RA 0.9800 . ?
C8R H8RB 0.9800 . ?
C8R H8RC 0.9800 . ?
C1R' C2R' 1.531(17) . ?
C1R' H1RD 0.9800 . ?
C1R' H1RE 0.9800 . ?
C1R' H1RF 0.9800 . ?
C2R' C6R' 1.378(9) . ?
C2R' C3R' 1.392(9) . ?
C3R' C4R' 1.385(9) . ?
C3R' H3R' 0.9500 . ?
C4R' C5R' 1.379(9) . ?
C4R' H4R' 0.9500 . ?
C5R' C7R' 1.399(9) . ?
C5R' C8R' 1.473(16) . ?
C7R' C6R' 1.386(9) . ?
C7R' H7R' 0.9500 . ?
C6R' H6R' 0.9500 . ?
C8R' H8RD 0.9800 . ?
C8R' H8RE 0.9800 . ?
C8R' H8RF 0.9800 . ?
C1S' C2S' 1.519(13) . ?
C1S' H1SA 0.9800 . ?
C1S' H1SB 0.9800 . ?
C1S' H1SC 0.9800 . ?
C2S' C7S' 1.385(9) . ?
C2S' C3S' 1.386(9) . ?
C3S' C4S' 1.388(9) . ?
C3S' H3S' 0.9500 . ?
C4S' C5S' 1.388(9) . ?
C4S' H4S' 0.9500 . ?
C5S' C6S' 1.386(9) . ?
C5S' C8S' 1.524(14) . ?
C6S' C7S' 1.384(9) . ?
C6S' H6S' 0.9500 . ?
C7S' H7S' 0.9500 . ?
C8S' H8SA 0.9800 . ?
C8S' H8SB 0.9800 . ?
C8S' H8SC 0.9800 . ?
C1S C2S 1.517(9) . ?
C1S H1SD 0.9800 . ?
C1S H1SE 0.9800 . ?
C1S H1SF 0.9800 . ?
C2S C3S 1.3900 . ?
C2S C7S 1.3900 . ?
C3S C4S 1.3900 . ?
C3S H3S 0.9500 . ?
C4S C5S 1.3900 . ?
C4S H4S 0.9500 . ?
C5S C6S 1.3900 . ?
C5S C8S 1.527(10) . ?
C6S C7S 1.3900 . ?
C6S H6S 0.9500 . ?
C7S H7S 0.9500 . ?
C8S H8SD 0.9800 . ?
C8S H8SE 0.9800 . ?
C8S H8SF 0.9800 . ?
 
loop_
 _geom_angle_atom_site_label_1
 _geom_angle_atom_site_label_2
 _geom_angle_atom_site_label_3
 _geom_angle
 _geom_angle_site_symmetry_1
 _geom_angle_site_symmetry_3
 _geom_angle_publ_flag
C29A O2A C30A 118.3(6) . . ?
C60A O4A C61A 117.1(8) . . ?
C71A O6A C72A 116.1(5) . . ?
C82A O8A C83A 115.7(6) . . ?
C4A N1A C1A 108.8(4) . . ?
C4A N1A H1AN 125.6 . . ?
C1A N1A H1AN 125.6 . . ?
C32A N2A C35A 111.1(4) . . ?
C32A N2A H2AN 124.4 . . ?
C35A N2A H2AN 124.4 . . ?
C66A N3A C63A 109.7(4) . . ?
C66A N3A H3AN 125.2 . . ?
C63A N3A H3AN 125.2 . . ?
C77A N4A C74A 111.1(4) . . ?
C77A N4A H4AN 124.4 . . ?
C74A N4A H4AN 124.4 . . ?
C12A N5A C9A 118.9(5) . . ?
C19A N6A C20A 117.7(4) . . ?
C43A N7A C40A 117.5(4) . . ?
C50A N8A C51A 119.2(4) . . ?
C2A C1A N1A 107.6(4) . . ?
C2A C1A C78A 131.8(4) . . ?
N1A C1A C78A 120.6(4) . . ?
C1A C2A C3A 108.7(4) . . ?
C1A C2A H2A 125.7 . . ?
C3A C2A H2A 125.7 . . ?
C4A C3A C2A 106.9(4) . . ?
C4A C3A H3A 126.5 . . ?
C2A C3A H3A 126.5 . . ?
C3A C4A N1A 107.9(4) . . ?
C3A C4A C5A 130.5(4) . . ?
N1A C4A C5A 121.5(4) . . ?
C32A C5A C4A 110.6(4) . . ?
C32A C5A C6A 110.3(4) . . ?
C4A C5A C6A 110.4(4) . . ?
C32A C5A C26A 111.7(4) . . ?
C4A C5A C26A 106.4(4) . . ?
C6A C5A C26A 107.3(4) . . ?
C7A C6A C11A 117.7(4) . . ?
C7A C6A C5A 121.8(4) . . ?
C11A C6A C5A 120.5(4) . . ?
C8A C7A C6A 121.0(5) . . ?
C8A C7A H7A 119.5 . . ?
C6A C7A H7A 119.5 . . ?
C9A C8A C7A 121.1(5) . . ?
C9A C8A H8A 119.5 . . ?
C7A C8A H8A 119.5 . . ?
C8A C9A C10A 118.0(5) . . ?
C8A C9A N5A 124.0(5) . . ?
C10A C9A N5A 117.9(4) . . ?
C11A C10A C9A 121.1(5) . . ?
C11A C10A H10A 119.5 . . ?
C9A C10A H10A 119.5 . . ?
C10A C11A C6A 121.1(5) . . ?
C10A C11A H11A 119.5 . . ?
C6A C11A H11A 119.5 . . ?
N5A C12A C13A 122.2(5) . . ?
N5A C12A H12A 118.9 . . ?
C13A C12A H12A 118.9 . . ?
C14A C13A C18A 119.4(5) . . ?
C14A C13A C12A 118.8(5) . . ?
C18A C13A C12A 121.8(5) . . ?
C15A C14A C13A 120.2(5) . . ?
C15A C14A H14A 119.9 . . ?
C13A C14A H14A 119.9 . . ?
C14A C15A C16A 120.0(5) . . ?
C14A C15A H15A 120.0 . . ?
C16A C15A H15A 120.0 . . ?
C17A C16A C15A 119.9(5) . . ?
C17A C16A C19A 121.2(5) . . ?
C15A C16A C19A 118.8(5) . . ?
C18A C17A C16A 120.7(5) . . ?
C18A C17A H17A 119.6 . . ?
C16A C17A H17A 119.6 . . ?
C17A C18A C13A 119.8(5) . . ?
C17A C18A H18A 120.1 . . ?
C13A C18A H18A 120.1 . . ?
N6A C19A C16A 122.8(5) . . ?
N6A C19A H19A 118.6 . . ?
C16A C19A H19A 118.6 . . ?
C21A C20A C25A 118.7(5) . . ?
C21A C20A N6A 122.4(4) . . ?
C25A C20A N6A 118.4(4) . . ?
C22A C21A C20A 120.5(5) . . ?
C22A C21A H21A 119.7 . . ?
C20A C21A H21A 119.7 . . ?
C21A C22A C23A 121.7(5) . . ?
C21A C22A H22A 119.2 . . ?
C23A C22A H22A 119.2 . . ?
C22A C23A C37A 117.5(4) . . ?
C22A C23A C67A 123.1(4) . 2_755 ?
C37A C23A C67A 119.3(4) . 2_755 ?
C42A C24A C38A 117.5(4) . . ?
C42A C24A C36A 121.9(4) . . ?
C38A C24A C36A 120.4(4) . . ?
C37A C25A C20A 119.5(5) . . ?
C37A C25A H25A 120.2 . . ?
C20A C25A H25A 120.2 . . ?
C27A C26A C5A 116.0(4) . . ?
C27A C26A H26A 108.3 . . ?
C5A C26A H26A 108.3 . . ?
C27A C26A H26B 108.3 . . ?
C5A C26A H26B 108.3 . . ?
H26A C26A H26B 107.4 . . ?
C26A C27A C28A 112.2(5) . . ?
C26A C27A H27A 109.2 . . ?
C28A C27A H27A 109.2 . . ?
C26A C27A H27B 109.2 . . ?
C28A C27A H27B 109.2 . . ?
H27A C27A H27B 107.9 . . ?
C29A C28A C27A 114.7(6) . . ?
C29A C28A H28A 108.6 . . ?
C27A C28A H28A 108.6 . . ?
C29A C28A H28B 108.6 . . ?
C27A C28A H28B 108.6 . . ?
H28A C28A H28B 107.6 . . ?
O1A C29A O2A 123.3(6) . . ?
O1A C29A C28A 123.9(7) . . ?
O2A C29A C28A 112.6(6) . . ?
O2A C30A C31A 105.5(6) . . ?
O2A C30A H30A 110.6 . . ?
C31A C30A H30A 110.6 . . ?
O2A C30A H30B 110.6 . . ?
C31A C30A H30B 110.6 . . ?
H30A C30A H30B 108.8 . . ?
C30A C31A H31A 109.5 . . ?
C30A C31A H31B 109.5 . . ?
H31A C31A H31B 109.5 . . ?
C30A C31A H31C 109.5 . . ?
H31A C31A H31C 109.5 . . ?
H31B C31A H31C 109.5 . . ?
N2A C32A C33A 107.0(5) . . ?
N2A C32A C5A 121.8(4) . . ?
C33A C32A C5A 131.1(5) . . ?
C32A C33A C34A 107.5(5) . . ?
C32A C33A H33A 126.2 . . ?
C34A C33A H33A 126.2 . . ?
C35A C34A C33A 108.6(5) . . ?
C35A C34A H34A 125.7 . . ?
C33A C34A H34A 125.7 . . ?
N2A C35A C34A 105.7(4) . . ?
N2A C35A C36A 122.3(4) . . ?
C34A C35A C36A 132.0(5) . . ?
C35A C36A C63A 111.0(4) . . ?
C35A C36A C24A 111.0(4) . . ?
C63A C36A C24A 110.6(4) . . ?
C35A C36A C57A 107.9(4) . . ?
C63A C36A C57A 107.9(4) . . ?
C24A C36A C57A 108.3(4) . . ?
C23A C37A C25A 122.0(5) . . ?
C23A C37A H37A 119.0 . . ?
C25A C37A H37A 119.0 . . ?
C39A C38A C24A 121.4(5) . . ?
C39A C38A H38A 119.3 . . ?
C24A C38A H38A 119.3 . . ?
C38A C39A C40A 120.0(5) . . ?
C38A C39A H39A 120.0 . . ?
C40A C39A H39A 120.0 . . ?
C41A C40A C39A 118.6(4) . . ?
C41A C40A N7A 125.2(5) . . ?
C39A C40A N7A 116.3(4) . . ?
C40A C41A C42A 120.4(5) . . ?
C40A C41A H41A 119.8 . . ?
C42A C41A H41A 119.8 . . ?
C24A C42A C41A 121.8(5) . . ?
C24A C42A H42A 119.1 . . ?
C41A C42A H42A 119.1 . . ?
N7A C43A C44A 122.6(5) . . ?
N7A C43A H43A 118.7 . . ?
C44A C43A H43A 118.7 . . ?
C49A C44A C45A 118.4(5) . . ?
C49A C44A C43A 118.5(4) . . ?
C45A C44A C43A 123.0(5) . . ?
C46A C45A C44A 120.9(5) . . ?
C46A C45A H45A 119.6 . . ?
C44A C45A H45A 119.6 . . ?
C45A C46A C47A 121.1(5) . . ?
C45A C46A H46A 119.5 . . ?
C47A C46A H46A 119.5 . . ?
C48A C47A C46A 118.9(5) . . ?
C48A C47A C50A 119.1(5) . . ?
C46A C47A C50A 122.0(5) . . ?
C47A C48A C49A 120.4(5) . . ?
C47A C48A H48A 119.8 . . ?
C49A C48A H48A 119.8 . . ?
C44A C49A C48A 120.3(5) . . ?
C44A C49A H49A 119.8 . . ?
C48A C49A H49A 119.8 . . ?
N8A C50A C47A 124.1(5) . . ?
N8A C50A H50A 118.0 . . ?
C47A C50A H50A 118.0 . . ?
C52A C51A C56A 117.9(4) . . ?
C52A C51A N8A 118.4(5) . . ?
C56A C51A N8A 123.7(5) . . ?
C53A C52A C51A 120.9(5) . . ?
C53A C52A H52A 119.5 . . ?
C51A C52A H52A 119.5 . . ?
C52A C53A C54A 121.3(5) . . ?
C52A C53A H53A 119.4 . . ?
C54A C53A H53A 119.4 . . ?
C53A C54A C55A 117.8(4) . . ?
C53A C54A C78A 121.2(4) . 2_755 ?
C55A C54A C78A 120.7(4) . 2_755 ?
C56A C55A C54A 120.7(5) . . ?
C56A C55A H55A 119.6 . . ?
C54A C55A H55A 119.6 . . ?
C55A C56A C51A 121.1(5) . . ?
C55A C56A H56A 119.4 . . ?
C51A C56A H56A 119.4 . . ?
C58A C57A C36A 115.0(4) . . ?
C58A C57A H57A 108.5 . . ?
C36A C57A H57A 108.5 . . ?
C58A C57A H57B 108.5 . . ?
C36A C57A H57B 108.5 . . ?
H57A C57A H57B 107.5 . . ?
C59A C58A C57A 111.4(5) . . ?
C59A C58A H58A 109.3 . . ?
C57A C58A H58A 109.3 . . ?
C59A C58A H58B 109.3 . . ?
C57A C58A H58B 109.3 . . ?
H58A C58A H58B 108.0 . . ?
C60A C59A C58A 112.4(7) . . ?
C60A C59A H59A 109.1 . . ?
C58A C59A H59A 109.1 . . ?
C60A C59A H59B 109.1 . . ?
C58A C59A H59B 109.1 . . ?
H59A C59A H59B 107.9 . . ?
O3A C60A O4A 119.6(9) . . ?
O3A C60A C59A 126.6(8) . . ?
O4A C60A C59A 113.8(8) . . ?
O4A C61A C62A 105.2(9) . . ?
O4A C61A H61A 110.7 . . ?
C62A C61A H61A 110.7 . . ?
O4A C61A H61B 110.7 . . ?
C62A C61A H61B 110.7 . . ?
H61A C61A H61B 108.8 . . ?
C61A C62A H62A 109.5 . . ?
C61A C62A H62B 109.5 . . ?
H62A C62A H62B 109.5 . . ?
C61A C62A H62C 109.5 . . ?
H62A C62A H62C 109.5 . . ?
H62B C62A H62C 109.5 . . ?
C64A C63A N3A 107.2(4) . . ?
C64A C63A C36A 131.4(4) . . ?
N3A C63A C36A 121.3(4) . . ?
C63A C64A C65A 108.1(4) . . ?
C63A C64A H64A 126.0 . . ?
C65A C64A H64A 126.0 . . ?
C66A C65A C64A 107.9(4) . . ?
C66A C65A H65A 126.0 . . ?
C64A C65A H65A 126.0 . . ?
C65A C66A N3A 107.1(4) . . ?
C65A C66A C67A 130.3(4) . . ?
N3A C66A C67A 122.5(4) . . ?
C74A C67A C66A 110.4(4) . . ?
C74A C67A C23A 108.4(4) . 2_755 ?
C66A C67A C23A 112.1(4) . 2_755 ?
C74A C67A C68A 109.7(4) . . ?
C66A C67A C68A 108.7(4) . . ?
C23A C67A C68A 107.5(4) 2_755 . ?
C69A C68A C67A 115.4(4) . . ?
C69A C68A H68A 108.4 . . ?
C67A C68A H68A 108.4 . . ?
C69A C68A H68B 108.4 . . ?
C67A C68A H68B 108.4 . . ?
H68A C68A H68B 107.5 . . ?
C68A C69A C70A 112.9(5) . . ?
C68A C69A H69A 109.0 . . ?
C70A C69A H69A 109.0 . . ?
C68A C69A H69B 109.0 . . ?
C70A C69A H69B 109.0 . . ?
H69A C69A H69B 107.8 . . ?
C71A C70A C69A 113.7(6) . . ?
C71A C70A H70A 108.8 . . ?
C69A C70A H70A 108.8 . . ?
C71A C70A H70B 108.8 . . ?
C69A C70A H70B 108.8 . . ?
H70A C70A H70B 107.7 . . ?
O5A C71A O6A 123.8(7) . . ?
O5A C71A C70A 124.5(7) . . ?
O6A C71A C70A 111.5(6) . . ?
O6A C72A C73A 106.5(6) . . ?
O6A C72A H72A 110.4 . . ?
C73A C72A H72A 110.4 . . ?
O6A C72A H72B 110.4 . . ?
C73A C72A H72B 110.4 . . ?
H72A C72A H72B 108.6 . . ?
C72A C73A H73A 109.5 . . ?
C72A C73A H73B 109.5 . . ?
H73A C73A H73B 109.5 . . ?
C72A C73A H73C 109.5 . . ?
H73A C73A H73C 109.5 . . ?
H73B C73A H73C 109.5 . . ?
N4A C74A C75A 106.0(4) . . ?
N4A C74A C67A 122.8(4) . . ?
C75A C74A C67A 131.0(4) . . ?
C74A C75A C76A 107.5(4) . . ?
C74A C75A H75A 126.2 . . ?
C76A C75A H75A 126.2 . . ?
C77A C76A C75A 108.8(5) . . ?
C77A C76A H76A 125.6 . . ?
C75A C76A H76A 125.6 . . ?
N4A C77A C76A 106.5(4) . . ?
N4A C77A C78A 122.4(4) . . ?
C76A C77A C78A 131.0(4) . . ?
C77A C78A C1A 111.0(4) . . ?
C77A C78A C54A 111.6(4) . 2_755 ?
C1A C78A C54A 109.8(4) . 2_755 ?
C77A C78A C79A 107.5(4) . . ?
C1A C78A C79A 108.9(4) . . ?
C54A C78A C79A 108.0(4) 2_755 . ?
C80A C79A C78A 117.4(4) . . ?
C80A C79A H79A 108.0 . . ?
C78A C79A H79A 108.0 . . ?
C80A C79A H79B 108.0 . . ?
C78A C79A H79B 108.0 . . ?
H79A C79A H79B 107.2 . . ?
C79A C80A C81A 109.6(5) . . ?
C79A C80A H80A 109.8 . . ?
C81A C80A H80A 109.8 . . ?
C79A C80A H80B 109.8 . . ?
C81A C80A H80B 109.8 . . ?
H80A C80A H80B 108.2 . . ?
C82A C81A C80A 111.2(6) . . ?
C82A C81A H81A 109.4 . . ?
C80A C81A H81A 109.4 . . ?
C82A C81A H81B 109.4 . . ?
C80A C81A H81B 109.4 . . ?
H81A C81A H81B 108.0 . . ?
O7A C82A O8A 123.1(8) . . ?
O7A C82A C81A 123.9(7) . . ?
O8A C82A C81A 112.9(6) . . ?
C84A C83A O8A 110.9(7) . . ?
C84A C83A H83A 109.5 . . ?
O8A C83A H83A 109.5 . . ?
C84A C83A H83B 109.5 . . ?
O8A C83A H83B 109.5 . . ?
H83A C83A H83B 108.0 . . ?
C83A C84A H84A 109.5 . . ?
C83A C84A H84B 109.5 . . ?
H84A C84A H84B 109.5 . . ?
C83A C84A H84C 109.5 . . ?
H84A C84A H84C 109.5 . . ?
H84B C84A H84C 109.5 . . ?
C29B O2B C30B 117.1(4) . . ?
C60B O4B C61B 115.4(4) . . ?
C71B O6B C72B 117.7(5) . . ?
C82B O8B C83B 116.5(5) . . ?
C1B N1B C4B 110.2(4) . . ?
C1B N1B H1BN 124.9 . . ?
C4B N1B H1BN 124.9 . . ?
C35B N2B C32B 109.9(4) . . ?
C35B N2B H2BN 125.0 . . ?
C32B N2B H2BN 125.0 . . ?
C63B N3B C66B 109.8(4) . . ?
C63B N3B H3BN 125.1 . . ?
C66B N3B H3BN 125.1 . . ?
C77B N4B C74B 110.0(4) . . ?
C77B N4B H4BN 125.0 . . ?
C74B N4B H4BN 125.0 . . ?
C12B N5B C9B 118.6(4) . . ?
C19B N6B C20B 119.8(4) . . ?
C43B N7B C40B 120.3(4) . . ?
C50B N8B C51B 120.2(4) . . ?
C2B C1B N1B 107.2(4) . . ?
C2B C1B C78B 130.4(5) . . ?
N1B C1B C78B 122.4(4) . . ?
C1B C2B C3B 108.3(4) . . ?
C1B C2B H2B 125.8 . . ?
C3B C2B H2B 125.8 . . ?
C4B C3B C2B 107.8(4) . . ?
C4B C3B H3B 126.1 . . ?
C2B C3B H3B 126.1 . . ?
C3B C4B N1B 106.4(4) . . ?
C3B C4B C5B 132.2(4) . . ?
N1B C4B C5B 121.3(4) . . ?
C32B C5B C4B 111.5(4) . . ?
C32B C5B C6B 110.9(4) . . ?
C4B C5B C6B 111.7(4) . . ?
C32B C5B C26B 108.4(4) . . ?
C4B C5B C26B 106.6(4) . . ?
C6B C5B C26B 107.6(4) . . ?
C11B C6B C7B 117.2(4) . . ?
C11B C6B C5B 122.6(4) . . ?
C7B C6B C5B 120.1(4) . . ?
C8B C7B C6B 121.6(5) . . ?
C8B C7B H7B 119.2 . . ?
C6B C7B H7B 119.2 . . ?
C7B C8B C9B 120.2(4) . . ?
C7B C8B H8B 119.9 . . ?
C9B C8B H8B 119.9 . . ?
C10B C9B C8B 117.8(4) . . ?
C10B C9B N5B 118.1(4) . . ?
C8B C9B N5B 124.1(4) . . ?
C11B C10B C9B 121.2(5) . . ?
C11B C10B H10B 119.4 . . ?
C9B C10B H10B 119.4 . . ?
C10B C11B C6B 121.7(4) . . ?
C10B C11B H11B 119.1 . . ?
C6B C11B H11B 119.1 . . ?
N5B C12B C13B 121.1(5) . . ?
N5B C12B H12B 119.4 . . ?
C13B C12B H12B 119.4 . . ?
C18B C13B C14B 119.0(4) . . ?
C18B C13B C12B 122.9(5) . . ?
C14B C13B C12B 118.1(5) . . ?
C15B C14B C13B 120.1(5) . . ?
C15B C14B H14B 120.0 . . ?
C13B C14B H14B 120.0 . . ?
C14B C15B C16B 121.5(5) . . ?
C14B C15B H15B 119.2 . . ?
C16B C15B H15B 119.2 . . ?
C15B C16B C17B 117.9(4) . . ?
C15B C16B C19B 120.5(4) . . ?
C17B C16B C19B 121.5(5) . . ?
C18B C17B C16B 120.7(5) . . ?
C18B C17B H17B 119.6 . . ?
C16B C17B H17B 119.6 . . ?
C17B C18B C13B 120.7(5) . . ?
C17B C18B H18B 119.7 . . ?
C13B C18B H18B 119.7 . . ?
N6B C19B C16B 123.2(4) . . ?
N6B C19B H19B 118.4 . . ?
C16B C19B H19B 118.4 . . ?
C21B C20B C25B 118.4(4) . . ?
C21B C20B N6B 125.3(5) . . ?
C25B C20B N6B 116.3(4) . . ?
C22B C21B C20B 120.5(5) . . ?
C22B C21B H21B 119.8 . . ?
C20B C21B H21B 119.8 . . ?
C21B C22B C23B 121.5(4) . . ?
C21B C22B H22B 119.2 . . ?
C23B C22B H22B 119.2 . . ?
C24B C23B C22B 117.2(4) . . ?
C24B C23B C67B 122.3(4) . 2_566 ?
C22B C23B C67B 120.3(4) . 2_566 ?
C25B C24B C23B 122.3(5) . . ?
C25B C24B H24B 118.8 . . ?
C23B C24B H24B 118.8 . . ?
C24B C25B C20B 120.1(5) . . ?
C24B C25B H25B 120.0 . . ?
C20B C25B H25B 120.0 . . ?
C27B C26B C5B 116.0(4) . . ?
C27B C26B H26C 108.3 . . ?
C5B C26B H26C 108.3 . . ?
C27B C26B H26D 108.3 . . ?
C5B C26B H26D 108.3 . . ?
H26C C26B H26D 107.4 . . ?
C28B C27B C26B 111.1(4) . . ?
C28B C27B H27C 109.4 . . ?
C26B C27B H27C 109.4 . . ?
C28B C27B H27D 109.4 . . ?
C26B C27B H27D 109.4 . . ?
H27C C27B H27D 108.0 . . ?
C29B C28B C27B 113.0(4) . . ?
C29B C28B H28C 109.0 . . ?
C27B C28B H28C 109.0 . . ?
C29B C28B H28D 109.0 . . ?
C27B C28B H28D 109.0 . . ?
H28C C28B H28D 107.8 . . ?
O1B C29B O2B 122.4(5) . . ?
O1B C29B C28B 126.2(5) . . ?
O2B C29B C28B 111.4(5) . . ?
O2B C30B C31B 111.0(5) . . ?
O2B C30B H30C 109.4 . . ?
C31B C30B H30C 109.4 . . ?
O2B C30B H30D 109.4 . . ?
C31B C30B H30D 109.4 . . ?
H30C C30B H30D 108.0 . . ?
C30B C31B H31D 109.5 . . ?
C30B C31B H31E 109.5 . . ?
H31D C31B H31E 109.5 . . ?
C30B C31B H31F 109.5 . . ?
H31D C31B H31F 109.5 . . ?
H31E C31B H31F 109.5 . . ?
C33B C32B N2B 106.9(4) . . ?
C33B C32B C5B 132.1(4) . . ?
N2B C32B C5B 121.0(4) . . ?
C32B C33B C34B 108.5(4) . . ?
C32B C33B H33B 125.8 . . ?
C34B C33B H33B 125.8 . . ?
C35B C34B C33B 106.9(4) . . ?
C35B C34B H34B 126.6 . . ?
C33B C34B H34B 126.6 . . ?
N2B C35B C34B 107.8(4) . . ?
N2B C35B C36B 121.5(4) . . ?
C34B C35B C36B 130.6(4) . . ?
C35B C36B C63B 109.0(4) . . ?
C35B C36B C37B 111.4(4) . . ?
C63B C36B C37B 112.1(4) . . ?
C35B C36B C57B 109.3(4) . . ?
C63B C36B C57B 105.6(3) . . ?
C37B C36B C57B 109.2(4) . . ?
C42B C37B C38B 116.7(4) . . ?
C42B C37B C36B 122.5(4) . . ?
C38B C37B C36B 120.7(4) . . ?
C39B C38B C37B 122.1(4) . . ?
C39B C38B H38B 119.0 . . ?
C37B C38B H38B 119.0 . . ?
C38B C39B C40B 120.9(4) . . ?
C38B C39B H39B 119.5 . . ?
C40B C39B H39B 119.5 . . ?
C41B C40B N7B 124.8(4) . . ?
C41B C40B C39B 117.2(5) . . ?
N7B C40B C39B 117.8(4) . . ?
C42B C41B C40B 121.7(4) . . ?
C42B C41B H41B 119.1 . . ?
C40B C41B H41B 119.1 . . ?
C41B C42B C37B 121.4(4) . . ?
C41B C42B H42B 119.3 . . ?
C37B C42B H42B 119.3 . . ?
N7B C43B C44B 121.6(4) . . ?
N7B C43B H43B 119.2 . . ?
C44B C43B H43B 119.2 . . ?
C45B C44B C49B 118.3(4) . . ?
C45B C44B C43B 121.4(4) . . ?
C49B C44B C43B 120.3(4) . . ?
C46B C45B C44B 121.2(5) . . ?
C46B C45B H45B 119.4 . . ?
C44B C45B H45B 119.4 . . ?
C45B C46B C47B 120.5(4) . . ?
C45B C46B H46B 119.8 . . ?
C47B C46B H46B 119.8 . . ?
C48B C47B C46B 118.5(4) . . ?
C48B C47B C50B 120.6(4) . . ?
C46B C47B C50B 120.9(4) . . ?
C49B C48B C47B 121.0(4) . . ?
C49B C48B H48B 119.5 . . ?
C47B C48B H48B 119.5 . . ?
C48B C49B C44B 120.6(4) . . ?
C48B C49B H49B 119.7 . . ?
C44B C49B H49B 119.7 . . ?
N8B C50B C47B 123.0(5) . . ?
N8B C50B H50B 118.5 . . ?
C47B C50B H50B 118.5 . . ?
C52B C51B C56B 117.8(5) . . ?
C52B C51B N8B 120.1(4) . . ?
C56B C51B N8B 121.7(4) . . ?
C51B C52B C53B 121.4(5) . . ?
C51B C52B H52B 119.3 . . ?
C53B C52B H52B 119.3 . . ?
C52B C53B C54B 120.8(5) . . ?
C52B C53B H53B 119.6 . . ?
C54B C53B H53B 119.6 . . ?
C55B C54B C53B 116.8(5) . . ?
C55B C54B C78B 123.6(4) . 2_566 ?
C53B C54B C78B 119.4(4) . 2_566 ?
C56B C55B C54B 122.8(5) . . ?
C56B C55B H55B 118.6 . . ?
C54B C55B H55B 118.6 . . ?
C55B C56B C51B 120.2(5) . . ?
C55B C56B H56B 119.9 . . ?
C51B C56B H56B 119.9 . . ?
C58B C57B C36B 116.6(4) . . ?
C58B C57B H57C 108.1 . . ?
C36B C57B H57C 108.1 . . ?
C58B C57B H57D 108.1 . . ?
C36B C57B H57D 108.1 . . ?
H57C C57B H57D 107.3 . . ?
C57B C58B C59B 112.4(4) . . ?
C57B C58B H58C 109.1 . . ?
C59B C58B H58C 109.1 . . ?
C57B C58B H58D 109.1 . . ?
C59B C58B H58D 109.1 . . ?
H58C C58B H58D 107.9 . . ?
C60B C59B C58B 113.2(4) . . ?
C60B C59B H59C 108.9 . . ?
C58B C59B H59C 108.9 . . ?
C60B C59B H59D 108.9 . . ?
C58B C59B H59D 108.9 . . ?
H59C C59B H59D 107.8 . . ?
O3B C60B O4B 123.9(4) . . ?
O3B C60B C59B 123.8(5) . . ?
O4B C60B C59B 112.3(4) . . ?
O4B C61B C62B 106.7(4) . . ?
O4B C61B H61C 110.4 . . ?
C62B C61B H61C 110.4 . . ?
O4B C61B H61D 110.4 . . ?
C62B C61B H61D 110.4 . . ?
H61C C61B H61D 108.6 . . ?
C61B C62B H62D 109.5 . . ?
C61B C62B H62E 109.5 . . ?
H62D C62B H62E 109.5 . . ?
C61B C62B H62F 109.5 . . ?
H62D C62B H62F 109.5 . . ?
H62E C62B H62F 109.5 . . ?
C64B C63B N3B 106.8(4) . . ?
C64B C63B C36B 131.0(4) . . ?
N3B C63B C36B 122.2(4) . . ?
C63B C64B C65B 108.2(4) . . ?
C63B C64B H64B 125.9 . . ?
C65B C64B H64B 125.9 . . ?
C66B C65B C64B 107.9(4) . . ?
C66B C65B H65B 126.0 . . ?
C64B C65B H65B 126.0 . . ?
C65B C66B N3B 107.3(4) . . ?
C65B C66B C67B 131.3(4) . . ?
N3B C66B C67B 121.3(4) . . ?
C74B C67B C66B 111.1(4) . . ?
C74B C67B C23B 110.8(4) . 2_566 ?
C66B C67B C23B 110.6(4) . 2_566 ?
C74B C67B C68B 109.2(4) . . ?
C66B C67B C68B 107.2(4) . . ?
C23B C67B C68B 107.8(4) 2_566 . ?
C69B C68B C67B 114.3(4) . . ?
C69B C68B H68C 108.7 . . ?
C67B C68B H68C 108.7 . . ?
C69B C68B H68D 108.7 . . ?
C67B C68B H68D 108.7 . . ?
H68C C68B H68D 107.6 . . ?
C68B C69B C70B 113.4(5) . . ?
C68B C69B H69C 108.9 . . ?
C70B C69B H69C 108.9 . . ?
C68B C69B H69D 108.9 . . ?
C70B C69B H69D 108.9 . . ?
H69C C69B H69D 107.7 . . ?
C71B C70B C69B 113.7(5) . . ?
C71B C70B H70C 123.1 . . ?
C69B C70B H70C 123.1 . . ?
O5B C71B O6B 121.5(6) . . ?
O5B C71B C70B 127.2(5) . . ?
O6B C71B C70B 111.2(5) . . ?
O6B C72B C73B 104.9(6) . . ?
O6B C72B H72C 110.8 . . ?
C73B C72B H72C 110.8 . . ?
O6B C72B H72D 110.8 . . ?
C73B C72B H72D 110.8 . . ?
H72C C72B H72D 108.8 . . ?
C72B C73B H73D 109.5 . . ?
C72B C73B H73E 109.5 . . ?
H73D C73B H73E 109.5 . . ?
C72B C73B H73F 109.5 . . ?
H73D C73B H73F 109.5 . . ?
H73E C73B H73F 109.5 . . ?
C75B C74B N4B 107.3(4) . . ?
C75B C74B C67B 131.5(4) . . ?
N4B C74B C67B 121.0(4) . . ?
C74B C75B C76B 107.9(4) . . ?
C74B C75B H75B 126.0 . . ?
C76B C75B H75B 126.0 . . ?
C77B C76B C75B 108.0(4) . . ?
C77B C76B H76B 126.0 . . ?
C75B C76B H76B 126.0 . . ?
C76B C77B N4B 106.8(4) . . ?
C76B C77B C78B 131.3(4) . . ?
N4B C77B C78B 121.8(4) . . ?
C77B C78B C1B 111.1(4) . . ?
C77B C78B C54B 109.7(4) . 2_566 ?
C1B C78B C54B 111.7(4) . 2_566 ?
C77B C78B C79B 107.6(4) . . ?
C1B C78B C79B 108.5(4) . . ?
C54B C78B C79B 108.0(4) 2_566 . ?
C80B C79B C78B 116.7(5) . . ?
C80B C79B H79C 108.1 . . ?
C78B C79B H79C 108.1 . . ?
C80B C79B H79D 108.1 . . ?
C78B C79B H79D 108.1 . . ?
H79C C79B H79D 107.3 . . ?
C81B C80B C79B 113.4(6) . . ?
C81B C80B H80C 108.9 . . ?
C79B C80B H80C 108.9 . . ?
C81B C80B H80D 108.9 . . ?
C79B C80B H80D 108.9 . . ?
H80C C80B H80D 107.7 . . ?
C80B C81B C82B 115.4(7) . . ?
C80B C81B H81C 122.3 . . ?
C82B C81B H81C 122.3 . . ?
O7B C82B O8B 122.5(6) . . ?
O7B C82B C81B 124.7(6) . . ?
O8B C82B C81B 112.7(6) . . ?
O8B C83B C84B 107.8(5) . . ?
O8B C83B H83C 110.1 . . ?
C84B C83B H83C 110.1 . . ?
O8B C83B H83D 110.1 . . ?
C84B C83B H83D 110.1 . . ?
H83C C83B H83D 108.5 . . ?
C83B C84B H84D 109.5 . . ?
C83B C84B H84E 109.5 . . ?
H84D C84B H84E 109.5 . . ?
C83B C84B H84F 109.5 . . ?
H84D C84B H84F 109.5 . . ?
H84E C84B H84F 109.5 . . ?
O1C N1C C5C 119.7(3) . . ?
O1C N1C C1C 119.5(4) . . ?
C5C N1C C1C 120.8(4) . . ?
N1C C1C C2C 120.2(4) . . ?
N1C C1C H1C 119.9 . . ?
C2C C1C H1C 119.9 . . ?
C1C C2C C3C 120.6(4) . . ?
C1C C2C H2C 119.7 . . ?
C3C C2C H2C 119.7 . . ?
C4C C3C C2C 117.1(4) . . ?
C4C C3C C6C 122.0(4) . . ?
C2C C3C C6C 120.9(4) . . ?
C5C C4C C3C 121.1(4) . . ?
C5C C4C H4C 119.5 . . ?
C3C C4C H4C 119.5 . . ?
N1C C5C C4C 120.2(4) . . ?
N1C C5C H5C 119.9 . . ?
C4C C5C H5C 119.9 . . ?
C7C C6C C3C 178.7(6) . . ?
C6C C7C C7C 179.4(8) . 2_755 ?
O1D N1D C5D 120.8(4) . . ?
O1D N1D C1D 119.2(4) . . ?
C5D N1D C1D 120.0(4) . . ?
N1D C1D C2D 120.0(5) . . ?
N1D C1D H1D 120.0 . . ?
C2D C1D H1D 120.0 . . ?
C1D C2D C3D 121.6(5) . . ?
C1D C2D H2D 119.2 . . ?
C3D C2D H2D 119.2 . . ?
C2D C3D C4D 116.4(4) . . ?
C2D C3D C6D 122.3(4) . . ?
C4D C3D C6D 121.3(5) . . ?
C5D C4D C3D 120.0(5) . . ?
C5D C4D H4D 120.0 . . ?
C3D C4D H4D 120.0 . . ?
N1D C5D C4D 121.9(4) . . ?
N1D C5D H5D 119.0 . . ?
C4D C5D H5D 119.0 . . ?
C7D C6D C3D 179.5(6) . . ?
C6D C7D C7D 179.3(7) . 2_566 ?
C2U C1U H1UA 109.5 . . ?
C2U C1U H1UB 109.5 . . ?
H1UA C1U H1UB 109.5 . . ?
C2U C1U H1UC 109.5 . . ?
H1UA C1U H1UC 109.5 . . ?
H1UB C1U H1UC 109.5 . . ?
C7U C2U C3U 116.9(7) . . ?
C7U C2U C1U 121.0(9) . . ?
C3U C2U C1U 122.1(9) . . ?
C4U C3U C2U 121.7(7) . . ?
C4U C3U H3U 119.2 . . ?
C2U C3U H3U 119.2 . . ?
C5U C4U C3U 120.9(7) . . ?
C5U C4U H4U 119.5 . . ?
C3U C4U H4U 119.5 . . ?
C4U C5U C6U 117.7(7) . . ?
C4U C5U C8U 121.6(7) . . ?
C6U C5U C8U 120.4(7) . . ?
C7U C6U C5U 121.6(7) . . ?
C7U C6U H6U 119.2 . . ?
C5U C6U H6U 119.2 . . ?
C6U C7U C2U 121.1(7) . . ?
C6U C7U H7U 119.4 . . ?
C2U C7U H7U 119.4 . . ?
C5U C8U H8UA 109.5 . . ?
C5U C8U H8UB 109.5 . . ?
H8UA C8U H8UB 109.5 . . ?
C5U C8U H8UC 109.5 . . ?
H8UA C8U H8UC 109.5 . . ?
H8UB C8U H8UC 109.5 . . ?
C2U' C1U' H1UD 109.5 . . ?
C2U' C1U' H1UE 109.5 . . ?
H1UD C1U' H1UE 109.5 . . ?
C2U' C1U' H1UF 109.5 . . ?
H1UD C1U' H1UF 109.5 . . ?
H1UE C1U' H1UF 109.5 . . ?
C7U' C2U' C3U' 116.7(8) . . ?
C7U' C2U' C1U' 121.1(11) . . ?
C3U' C2U' C1U' 121.9(11) . . ?
C4U' C3U' C2U' 121.0(10) . . ?
C4U' C3U' H3U' 119.5 . . ?
C2U' C3U' H3U' 119.5 . . ?
C5U' C4U' C3U' 120.2(10) . . ?
C5U' C4U' H4U' 119.9 . . ?
C3U' C4U' H4U' 119.9 . . ?
C4U' C5U' C6U' 117.3(9) . . ?
C4U' C5U' C8U' 121.5(12) . . ?
C6U' C5U' C8U' 120.2(10) . . ?
C7U' C6U' C5U' 121.3(9) . . ?
C7U' C6U' H6U' 119.3 . . ?
C5U' C6U' H6U' 119.3 . . ?
C6U' C7U' C2U' 120.9(9) . . ?
C6U' C7U' H7U' 119.5 . . ?
C2U' C7U' H7U' 119.5 . . ?
C5U' C8U' H8UD 109.5 . . ?
C5U' C8U' H8UE 109.5 . . ?
H8UD C8U' H8UE 109.5 . . ?
C5U' C8U' H8UF 109.5 . . ?
H8UD C8U' H8UF 109.5 . . ?
H8UE C8U' H8UF 109.5 . . ?
C2T C1T H1TA 109.5 . . ?
C2T C1T H1TB 109.5 . . ?
H1TA C1T H1TB 109.5 . . ?
C2T C1T H1TC 109.5 . . ?
H1TA C1T H1TC 109.5 . . ?
H1TB C1T H1TC 109.5 . . ?
C7T C2T C3T 113.9(8) . . ?
C7T C2T C1T 120.8(8) . . ?
C3T C2T C1T 125.3(9) . . ?
C4T C3T C2T 123.1(8) . . ?
C4T C3T H3T 118.5 . . ?
C2T C3T H3T 118.5 . . ?
C3T C4T C5T 123.8(8) . . ?
C3T C4T H4T 118.1 . . ?
C5T C4T H4T 118.1 . . ?
C4T C5T C6T 115.5(8) . . ?
C4T C5T C8T 122.6(8) . . ?
C6T C5T C8T 121.9(8) . . ?
C5T C6T C7T 121.4(7) . . ?
C5T C6T H6T 119.3 . . ?
C7T C6T H6T 119.3 . . ?
C2T C7T C6T 122.3(7) . . ?
C2T C7T H7T 118.8 . . ?
C6T C7T H7T 118.8 . . ?
C5T C8T H8TA 109.5 . . ?
C5T C8T H8TB 109.5 . . ?
H8TA C8T H8TB 109.5 . . ?
C5T C8T H8TC 109.5 . . ?
H8TA C8T H8TC 109.5 . . ?
H8TB C8T H8TC 109.5 . . ?
C2T' C1T' H1TD 109.5 . . ?
C2T' C1T' H1TE 109.5 . . ?
H1TD C1T' H1TE 109.5 . . ?
C2T' C1T' H1TF 109.5 . . ?
H1TD C1T' H1TF 109.5 . . ?
H1TE C1T' H1TF 109.5 . . ?
C7T' C2T' C3T' 113.3(10) . . ?
C7T' C2T' C1T' 121.1(10) . . ?
C3T' C2T' C1T' 125.4(10) . . ?
C4T' C3T' C2T' 122.7(9) . . ?
C4T' C3T' H3T' 118.7 . . ?
C2T' C3T' H3T' 118.7 . . ?
C3T' C4T' C5T' 123.4(9) . . ?
C3T' C4T' H4T' 118.3 . . ?
C5T' C4T' H4T' 118.3 . . ?
C4T' C5T' C6T' 115.2(8) . . ?
C4T' C5T' C8T' 122.4(9) . . ?
C6T' C5T' C8T' 121.9(10) . . ?
C5T' C6T' C7T' 121.1(8) . . ?
C5T' C6T' H6T' 119.4 . . ?
C7T' C6T' H6T' 119.4 . . ?
C2T' C7T' C6T' 121.7(9) . . ?
C2T' C7T' H7T' 119.1 . . ?
C6T' C7T' H7T' 119.1 . . ?
C5T' C8T' H8TD 109.5 . . ?
C5T' C8T' H8TE 109.5 . . ?
H8TD C8T' H8TE 109.5 . . ?
C5T' C8T' H8TF 109.5 . . ?
H8TD C8T' H8TF 109.5 . . ?
H8TE C8T' H8TF 109.5 . . ?
C2Q C1Q H1QA 109.5 . . ?
C2Q C1Q H1QB 109.5 . . ?
H1QA C1Q H1QB 109.5 . . ?
C2Q C1Q H1QC 109.5 . . ?
H1QA C1Q H1QC 109.5 . . ?
H1QB C1Q H1QC 109.5 . . ?
C7Q C2Q C3Q 116.7(9) . . ?
C7Q C2Q C1Q 122.0(12) . . ?
C3Q C2Q C1Q 121.2(12) . . ?
C4Q C3Q C2Q 122.3(9) . . ?
C4Q C3Q H3Q 118.9 . . ?
C2Q C3Q H3Q 118.9 . . ?
C3Q C4Q C5Q 120.5(9) . . ?
C3Q C4Q H4Q 119.7 . . ?
C5Q C4Q H4Q 119.7 . . ?
C4Q C5Q C6Q 117.1(10) . . ?
C4Q C5Q C8Q 119.7(12) . . ?
C6Q C5Q C8Q 123.2(12) . . ?
C7Q C6Q C5Q 120.7(8) . . ?
C7Q C6Q H6Q 119.6 . . ?
C5Q C6Q H6Q 119.6 . . ?
C6Q C7Q C2Q 122.5(8) . . ?
C6Q C7Q H7Q 118.7 . . ?
C2Q C7Q H7Q 118.7 . . ?
C5Q C8Q H8QA 109.5 . . ?
C5Q C8Q H8QB 109.5 . . ?
H8QA C8Q H8QB 109.5 . . ?
C5Q C8Q H8QC 109.5 . . ?
H8QA C8Q H8QC 109.5 . . ?
H8QB C8Q H8QC 109.5 . . ?
C2V C1V H1VA 109.5 . . ?
C2V C1V H1VB 109.5 . . ?
H1VA C1V H1VB 109.5 . . ?
C2V C1V H1VC 109.5 . . ?
H1VA C1V H1VC 109.5 . . ?
H1VB C1V H1VC 109.5 . . ?
C3V C2V C1V 117.7 . . ?
C3V C2V C4V 108.9(19) . 2_655 ?
C1V C2V C4V 133.3(18) . 2_655 ?
C2V C3V C4V 125.7 . . ?
C2V C3V H3V 117.2 . . ?
C4V C3V H3V 117.2 . . ?
C3V C4V C2V 125(2) . 2_655 ?
C3V C4V H4V 117.4 . . ?
C2V C4V H4V 117.4 2_655 . ?
C2V' C1V' H1VD 109.5 . . ?
C2V' C1V' H1VE 109.5 . . ?
H1VD C1V' H1VE 109.5 . . ?
C2V' C1V' H1VF 109.5 . . ?
H1VD C1V' H1VF 109.5 . . ?
H1VE C1V' H1VF 109.5 . . ?
C3V' C2V' C1V' 117.0(9) . . ?
C3V' C2V' C4V' 114.2(11) . 2_655 ?
C1V' C2V' C4V' 128.8(12) . 2_655 ?
C2V' C3V' C4V' 126.8(9) . . ?
C2V' C3V' H3V' 116.6 . . ?
C4V' C3V' H3V' 116.6 . . ?
C2V' C4V' C3V' 119.0(11) 2_655 . ?
C2V' C4V' H4V' 120.5 2_655 . ?
C3V' C4V' H4V' 120.5 . . ?
C2R C1R H1RA 109.5 . . ?
C2R C1R H1RB 109.5 . . ?
H1RA C1R H1RB 109.5 . . ?
C2R C1R H1RC 109.5 . . ?
H1RA C1R H1RC 109.5 . . ?
H1RB C1R H1RC 109.5 . . ?
C3R C2R C7R 120.0 . . ?
C3R C2R C1R 119.0(8) . . ?
C7R C2R C1R 121.0(8) . . ?
C2R C3R C4R 120.0 . . ?
C2R C3R H3R 120.0 . . ?
C4R C3R H3R 120.0 . . ?
C3R C4R C5R 120.0 . . ?
C3R C4R H4R 120.0 . . ?
C5R C4R H4R 120.0 . . ?
C6R C5R C4R 120.0 . . ?
C6R C5R C8R 121.5(10) . . ?
C4R C5R C8R 118.3(10) . . ?
C5R C6R C7R 120.0 . . ?
C5R C6R H6R 120.0 . . ?
C7R C6R H6R 120.0 . . ?
C6R C7R C2R 120.0 . . ?
C6R C7R H7R 120.0 . . ?
C2R C7R H7R 120.0 . . ?
C5R C8R H8RA 109.5 . . ?
C5R C8R H8RB 109.5 . . ?
H8RA C8R H8RB 109.5 . . ?
C5R C8R H8RC 109.5 . . ?
H8RA C8R H8RC 109.5 . . ?
H8RB C8R H8RC 109.5 . . ?
C2R' C1R' H1RD 109.5 . . ?
C2R' C1R' H1RE 109.5 . . ?
H1RD C1R' H1RE 109.5 . . ?
C2R' C1R' H1RF 109.5 . . ?
H1RD C1R' H1RF 109.5 . . ?
H1RE C1R' H1RF 109.5 . . ?
C6R' C2R' C3R' 118.9(10) . . ?
C6R' C2R' C1R' 122.0(14) . . ?
C3R' C2R' C1R' 118.9(14) . . ?
C4R' C3R' C2R' 118.7(11) . . ?
C4R' C3R' H3R' 120.6 . . ?
C2R' C3R' H3R' 120.6 . . ?
C5R' C4R' C3R' 121.5(12) . . ?
C5R' C4R' H4R' 119.2 . . ?
C3R' C4R' H4R' 119.2 . . ?
C4R' C5R' C7R' 120.7(10) . . ?
C4R' C5R' C8R' 118.3(14) . . ?
C7R' C5R' C8R' 121.0(13) . . ?
C6R' C7R' C5R' 116.6(11) . . ?
C6R' C7R' H7R' 121.7 . . ?
C5R' C7R' H7R' 121.7 . . ?
C2R' C6R' C7R' 123.5(12) . . ?
C2R' C6R' H6R' 118.3 . . ?
C7R' C6R' H6R' 118.3 . . ?
C5R' C8R' H8RD 109.5 . . ?
C5R' C8R' H8RE 109.5 . . ?
H8RD C8R' H8RE 109.5 . . ?
C5R' C8R' H8RF 109.5 . . ?
H8RD C8R' H8RF 109.5 . . ?
H8RE C8R' H8RF 109.5 . . ?
C2S' C1S' H1SA 109.5 . . ?
C2S' C1S' H1SB 109.5 . . ?
H1SA C1S' H1SB 109.5 . . ?
C2S' C1S' H1SC 109.5 . . ?
H1SA C1S' H1SC 109.5 . . ?
H1SB C1S' H1SC 109.5 . . ?
C7S' C2S' C3S' 118.9(10) . . ?
C7S' C2S' C1S' 117.4(13) . . ?
C3S' C2S' C1S' 123.6(13) . . ?
C2S' C3S' C4S' 120.6(12) . . ?
C2S' C3S' H3S' 119.7 . . ?
C4S' C3S' H3S' 119.7 . . ?
C3S' C4S' C5S' 120.1(12) . . ?
C3S' C4S' H4S' 120.0 . . ?
C5S' C4S' H4S' 120.0 . . ?
C6S' C5S' C4S' 119.4(10) . . ?
C6S' C5S' C8S' 122.8(14) . . ?
C4S' C5S' C8S' 117.9(14) . . ?
C7S' C6S' C5S' 120.2(12) . . ?
C7S' C6S' H6S' 119.9 . . ?
C5S' C6S' H6S' 119.9 . . ?
C6S' C7S' C2S' 120.7(12) . . ?
C6S' C7S' H7S' 119.7 . . ?
C2S' C7S' H7S' 119.7 . . ?
C5S' C8S' H8SA 109.5 . . ?
C5S' C8S' H8SB 109.5 . . ?
H8SA C8S' H8SB 109.5 . . ?
C5S' C8S' H8SC 109.5 . . ?
H8SA C8S' H8SC 109.5 . . ?
H8SB C8S' H8SC 109.5 . . ?
C2S C1S H1SD 109.5 . . ?
C2S C1S H1SE 109.5 . . ?
H1SD C1S H1SE 109.5 . . ?
C2S C1S H1SF 109.5 . . ?
H1SD C1S H1SF 109.5 . . ?
H1SE C1S H1SF 109.5 . . ?
C3S C2S C7S 120.0 . . ?
C3S C2S C1S 121.8(7) . . ?
C7S C2S C1S 118.2(7) . . ?
C2S C3S C4S 120.0 . . ?
C2S C3S H3S 120.0 . . ?
C4S C3S H3S 120.0 . . ?
C5S C4S C3S 120.0 . . ?
C5S C4S H4S 120.0 . . ?
C3S C4S H4S 120.0 . . ?
C4S C5S C6S 120.0 . . ?
C4S C5S C8S 118.3(7) . . ?
C6S C5S C8S 121.6(7) . . ?
C5S C6S C7S 120.0 . . ?
C5S C6S H6S 120.0 . . ?
C7S C6S H6S 120.0 . . ?
C6S C7S C2S 120.0 . . ?
C6S C7S H7S 120.0 . . ?
C2S C7S H7S 120.0 . . ?
C5S C8S H8SD 109.5 . . ?
C5S C8S H8SE 109.5 . . ?
H8SD C8S H8SE 109.5 . . ?
C5S C8S H8SF 109.5 . . ?
H8SD C8S H8SF 109.5 . . ?
H8SE C8S H8SF 109.5 . . ?
 
loop_
 _geom_torsion_atom_site_label_1
 _geom_torsion_atom_site_label_2
 _geom_torsion_atom_site_label_3
 _geom_torsion_atom_site_label_4
 _geom_torsion
 _geom_torsion_site_symmetry_1
 _geom_torsion_site_symmetry_2
 _geom_torsion_site_symmetry_3
 _geom_torsion_site_symmetry_4
 _geom_torsion_publ_flag
C4A N1A C1A C2A -2.7(5) . . . . ?
C4A N1A C1A C78A 176.2(4) . . . . ?
N1A C1A C2A C3A 2.3(5) . . . . ?
C78A C1A C2A C3A -176.4(4) . . . . ?
C1A C2A C3A C4A -1.1(5) . . . . ?
C2A C3A C4A N1A -0.6(5) . . . . ?
C2A C3A C4A C5A 177.2(4) . . . . ?
C1A N1A C4A C3A 2.0(5) . . . . ?
C1A N1A C4A C5A -176.0(4) . . . . ?
C3A C4A C5A C32A 113.7(5) . . . . ?
N1A C4A C5A C32A -68.7(5) . . . . ?
C3A C4A C5A C6A -123.9(5) . . . . ?
N1A C4A C5A C6A 53.7(6) . . . . ?
C3A C4A C5A C26A -7.8(7) . . . . ?
N1A C4A C5A C26A 169.8(4) . . . . ?
C32A C5A C6A C7A 146.0(4) . . . . ?
C4A C5A C6A C7A 23.5(6) . . . . ?
C26A C5A C6A C7A -92.1(5) . . . . ?
C32A C5A C6A C11A -36.7(6) . . . . ?
C4A C5A C6A C11A -159.2(4) . . . . ?
C26A C5A C6A C11A 85.2(5) . . . . ?
C11A C6A C7A C8A -0.2(7) . . . . ?
C5A C6A C7A C8A 177.2(4) . . . . ?
C6A C7A C8A C9A -0.9(8) . . . . ?
C7A C8A C9A C10A 1.5(8) . . . . ?
C7A C8A C9A N5A 176.9(5) . . . . ?
C12A N5A C9A C8A 36.5(7) . . . . ?
C12A N5A C9A C10A -148.2(5) . . . . ?
C8A C9A C10A C11A -1.2(8) . . . . ?
N5A C9A C10A C11A -176.8(5) . . . . ?
C9A C10A C11A C6A 0.1(8) . . . . ?
C7A C6A C11A C10A 0.6(7) . . . . ?
C5A C6A C11A C10A -176.9(5) . . . . ?
C9A N5A C12A C13A -178.9(5) . . . . ?
N5A C12A C13A C14A -173.4(5) . . . . ?
N5A C12A C13A C18A 7.5(8) . . . . ?
C18A C13A C14A C15A -0.3(7) . . . . ?
C12A C13A C14A C15A -179.5(5) . . . . ?
C13A C14A C15A C16A -0.3(8) . . . . ?
C14A C15A C16A C17A 0.1(7) . . . . ?
C14A C15A C16A C19A 177.6(5) . . . . ?
C15A C16A C17A C18A 0.9(8) . . . . ?
C19A C16A C17A C18A -176.6(5) . . . . ?
C16A C17A C18A C13A -1.5(8) . . . . ?
C14A C13A C18A C17A 1.3(8) . . . . ?
C12A C13A C18A C17A -179.7(5) . . . . ?
C20A N6A C19A C16A 171.7(4) . . . . ?
C17A C16A C19A N6A -3.4(7) . . . . ?
C15A C16A C19A N6A 179.2(5) . . . . ?
C19A N6A C20A C21A -43.6(7) . . . . ?
C19A N6A C20A C25A 144.0(5) . . . . ?
C25A C20A C21A C22A -0.9(7) . . . . ?
N6A C20A C21A C22A -173.3(5) . . . . ?
C20A C21A C22A C23A 0.8(7) . . . . ?
C21A C22A C23A C37A -1.5(7) . . . . ?
C21A C22A C23A C67A -178.3(4) . . . 2_755 ?
C21A C20A C25A C37A 1.7(7) . . . . ?
N6A C20A C25A C37A 174.5(4) . . . . ?
C32A C5A C26A C27A 71.5(6) . . . . ?
C4A C5A C26A C27A -167.7(5) . . . . ?
C6A C5A C26A C27A -49.5(6) . . . . ?
C5A C26A C27A C28A 172.6(5) . . . . ?
C26A C27A C28A C29A 72.7(8) . . . . ?
C30A O2A C29A O1A -2.4(10) . . . . ?
C30A O2A C29A C28A -177.0(6) . . . . ?
C27A C28A C29A O1A 13.2(10) . . . . ?
C27A C28A C29A O2A -172.2(5) . . . . ?
C29A O2A C30A C31A 173.7(6) . . . . ?
C35A N2A C32A C33A -1.4(5) . . . . ?
C35A N2A C32A C5A 174.9(4) . . . . ?
C4A C5A C32A N2A 77.9(5) . . . . ?
C6A C5A C32A N2A -44.4(5) . . . . ?
C26A C5A C32A N2A -163.7(4) . . . . ?
C4A C5A C32A C33A -106.7(6) . . . . ?
C6A C5A C32A C33A 130.9(5) . . . . ?
C26A C5A C32A C33A 11.6(7) . . . . ?
N2A C32A C33A C34A 0.2(6) . . . . ?
C5A C32A C33A C34A -175.7(5) . . . . ?
C32A C33A C34A C35A 1.1(6) . . . . ?
C32A N2A C35A C34A 2.0(5) . . . . ?
C32A N2A C35A C36A -176.4(4) . . . . ?
C33A C34A C35A N2A -1.9(6) . . . . ?
C33A C34A C35A C36A 176.3(5) . . . . ?
N2A C35A C36A C63A -74.6(5) . . . . ?
C34A C35A C36A C63A 107.5(6) . . . . ?
N2A C35A C36A C24A 48.9(6) . . . . ?
C34A C35A C36A C24A -129.1(5) . . . . ?
N2A C35A C36A C57A 167.4(4) . . . . ?
C34A C35A C36A C57A -10.6(7) . . . . ?
C42A C24A C36A C35A -147.3(4) . . . . ?
C38A C24A C36A C35A 37.0(6) . . . . ?
C42A C24A C36A C63A -23.6(6) . . . . ?
C38A C24A C36A C63A 160.7(4) . . . . ?
C42A C24A C36A C57A 94.4(5) . . . . ?
C38A C24A C36A C57A -81.3(5) . . . . ?
C22A C23A C37A C25A 2.4(7) . . . . ?
C67A C23A C37A C25A 179.3(4) 2_755 . . . ?
C20A C25A C37A C23A -2.5(7) . . . . ?
C42A C24A C38A C39A 3.7(7) . . . . ?
C36A C24A C38A C39A 179.6(4) . . . . ?
C24A C38A C39A C40A 0.6(7) . . . . ?
C38A C39A C40A C41A -4.8(7) . . . . ?
C38A C39A C40A N7A 174.5(4) . . . . ?
C43A N7A C40A C41A 25.8(7) . . . . ?
C43A N7A C40A C39A -153.4(5) . . . . ?
C39A C40A C41A C42A 4.7(7) . . . . ?
N7A C40A C41A C42A -174.5(4) . . . . ?
C38A C24A C42A C41A -3.8(7) . . . . ?
C36A C24A C42A C41A -179.7(4) . . . . ?
C40A C41A C42A C24A -0.3(7) . . . . ?
C40A N7A C43A C44A 179.8(4) . . . . ?
N7A C43A C44A C49A -176.3(5) . . . . ?
N7A C43A C44A C45A 1.9(8) . . . . ?
C49A C44A C45A C46A -0.1(9) . . . . ?
C43A C44A C45A C46A -178.3(6) . . . . ?
C44A C45A C46A C47A 1.0(10) . . . . ?
C45A C46A C47A C48A -1.3(9) . . . . ?
C45A C46A C47A C50A 179.2(6) . . . . ?
C46A C47A C48A C49A 0.7(8) . . . . ?
C50A C47A C48A C49A -179.8(5) . . . . ?
C45A C44A C49A C48A -0.5(8) . . . . ?
C43A C44A C49A C48A 177.8(4) . . . . ?
C47A C48A C49A C44A 0.2(7) . . . . ?
C51A N8A C50A C47A 179.2(5) . . . . ?
C48A C47A C50A N8A -179.0(5) . . . . ?
C46A C47A C50A N8A 0.5(9) . . . . ?
C50A N8A C51A C52A 150.2(5) . . . . ?
C50A N8A C51A C56A -30.5(8) . . . . ?
C56A C51A C52A C53A 4.2(8) . . . . ?
N8A C51A C52A C53A -176.4(5) . . . . ?
C51A C52A C53A C54A -0.4(8) . . . . ?
C52A C53A C54A C55A -4.1(7) . . . . ?
C52A C53A C54A C78A -178.1(4) . . . 2_755 ?
C53A C54A C55A C56A 4.8(7) . . . . ?
C78A C54A C55A C56A 178.8(4) 2_755 . . . ?
C54A C55A C56A C51A -1.0(8) . . . . ?
C52A C51A C56A C55A -3.5(8) . . . . ?
N8A C51A C56A C55A 177.1(5) . . . . ?
C35A C36A C57A C58A -172.1(4) . . . . ?
C63A C36A C57A C58A 67.8(5) . . . . ?
C24A C36A C57A C58A -51.9(6) . . . . ?
C36A C57A C58A C59A -155.2(5) . . . . ?
C57A C58A C59A C60A 165.6(6) . . . . ?
C61A O4A C60A O3A -3.2(11) . . . . ?
C61A O4A C60A C59A 174.8(7) . . . . ?
C58A C59A C60A O3A 24.3(12) . . . . ?
C58A C59A C60A O4A -153.6(7) . . . . ?
C60A O4A C61A C62A -165.6(7) . . . . ?
C66A N3A C63A C64A -1.4(5) . . . . ?
C66A N3A C63A C36A 176.1(4) . . . . ?
C35A C36A C63A C64A -115.0(6) . . . . ?
C24A C36A C63A C64A 121.3(6) . . . . ?
C57A C36A C63A C64A 3.1(7) . . . . ?
C35A C36A C63A N3A 68.2(6) . . . . ?
C24A C36A C63A N3A -55.5(6) . . . . ?
C57A C36A C63A N3A -173.8(4) . . . . ?
N3A C63A C64A C65A 1.2(6) . . . . ?
C36A C63A C64A C65A -175.9(5) . . . . ?
C63A C64A C65A C66A -0.6(6) . . . . ?
C64A C65A C66A N3A -0.2(6) . . . . ?
C64A C65A C66A C67A -180.0(5) . . . . ?
C63A N3A C66A C65A 1.0(6) . . . . ?
C63A N3A C66A C67A -179.2(4) . . . . ?
C65A C66A C67A C74A 112.5(6) . . . . ?
N3A C66A C67A C74A -67.2(6) . . . . ?
C65A C66A C67A C23A -126.5(6) . . . 2_755 ?
N3A C66A C67A C23A 53.8(6) . . . 2_755 ?
C65A C66A C67A C68A -7.8(7) . . . . ?
N3A C66A C67A C68A 172.4(4) . . . . ?
C74A C67A C68A C69A 169.2(5) . . . . ?
C66A C67A C68A C69A -70.0(6) . . . . ?
C23A C67A C68A C69A 51.5(6) 2_755 . . . ?
C67A C68A C69A C70A 162.4(5) . . . . ?
C68A C69A C70A C71A 67.2(7) . . . . ?
C72A O6A C71A O5A 0.0(12) . . . . ?
C72A O6A C71A C70A -175.3(6) . . . . ?
C69A C70A C71A O5A 35.4(11) . . . . ?
C69A C70A C71A O6A -149.4(6) . . . . ?
C71A O6A C72A C73A -176.1(8) . . . . ?
C77A N4A C74A C75A -1.8(5) . . . . ?
C77A N4A C74A C67A 173.7(4) . . . . ?
C66A C67A C74A N4A 77.6(5) . . . . ?
C23A C67A C74A N4A -45.5(6) 2_755 . . . ?
C68A C67A C74A N4A -162.6(4) . . . . ?
C66A C67A C74A C75A -108.1(6) . . . . ?
C23A C67A C74A C75A 128.8(5) 2_755 . . . ?
C68A C67A C74A C75A 11.7(7) . . . . ?
N4A C74A C75A C76A 0.5(5) . . . . ?
C67A C74A C75A C76A -174.5(5) . . . . ?
C74A C75A C76A C77A 1.0(6) . . . . ?
C74A N4A C77A C76A 2.4(5) . . . . ?
C74A N4A C77A C78A -177.0(4) . . . . ?
C75A C76A C77A N4A -2.1(5) . . . . ?
C75A C76A C77A C78A 177.3(5) . . . . ?
N4A C77A C78A C1A -74.6(5) . . . . ?
C76A C77A C78A C1A 106.1(6) . . . . ?
N4A C77A C78A C54A 48.2(6) . . . 2_755 ?
C76A C77A C78A C54A -131.1(5) . . . 2_755 ?
N4A C77A C78A C79A 166.4(4) . . . . ?
C76A C77A C78A C79A -12.9(7) . . . . ?
C2A C1A C78A C77A -115.6(5) . . . . ?
N1A C1A C78A C77A 65.8(5) . . . . ?
C2A C1A C78A C54A 120.5(5) . . . 2_755 ?
N1A C1A C78A C54A -58.0(5) . . . 2_755 ?
C2A C1A C78A C79A 2.5(7) . . . . ?
N1A C1A C78A C79A -176.0(4) . . . . ?
C77A C78A C79A C80A -169.3(4) . . . . ?
C1A C78A C79A C80A 70.4(5) . . . . ?
C54A C78A C79A C80A -48.8(6) 2_755 . . . ?
C78A C79A C80A C81A 179.8(5) . . . . ?
C79A C80A C81A C82A 166.7(5) . . . . ?
C83A O8A C82A O7A 2.9(11) . . . . ?
C83A O8A C82A C81A 178.6(6) . . . . ?
C80A C81A C82A O7A -89.5(9) . . . . ?
C80A C81A C82A O8A 94.8(7) . . . . ?
C82A O8A C83A C84A 79.7(10) . . . . ?
C4B N1B C1B C2B -0.6(5) . . . . ?
C4B N1B C1B C78B 179.0(4) . . . . ?
N1B C1B C2B C3B 0.2(5) . . . . ?
C78B C1B C2B C3B -179.3(4) . . . . ?
C1B C2B C3B C4B 0.2(5) . . . . ?
C2B C3B C4B N1B -0.5(5) . . . . ?
C2B C3B C4B C5B 175.2(4) . . . . ?
C1B N1B C4B C3B 0.7(5) . . . . ?
C1B N1B C4B C5B -175.7(4) . . . . ?
C3B C4B C5B C32B 108.4(5) . . . . ?
N1B C4B C5B C32B -76.3(5) . . . . ?
C3B C4B C5B C6B -127.0(5) . . . . ?
N1B C4B C5B C6B 48.3(5) . . . . ?
C3B C4B C5B C26B -9.7(6) . . . . ?
N1B C4B C5B C26B 165.5(4) . . . . ?
C32B C5B C6B C11B -27.3(6) . . . . ?
C4B C5B C6B C11B -152.3(4) . . . . ?
C26B C5B C6B C11B 91.1(5) . . . . ?
C32B C5B C6B C7B 157.1(4) . . . . ?
C4B C5B C6B C7B 32.2(5) . . . . ?
C26B C5B C6B C7B -84.4(5) . . . . ?
C11B C6B C7B C8B 3.7(7) . . . . ?
C5B C6B C7B C8B 179.5(4) . . . . ?
C6B C7B C8B C9B -1.0(7) . . . . ?
C7B C8B C9B C10B -3.5(7) . . . . ?
C7B C8B C9B N5B 178.2(4) . . . . ?
C12B N5B C9B C10B 148.1(5) . . . . ?
C12B N5B C9B C8B -33.6(7) . . . . ?
C8B C9B C10B C11B 5.3(7) . . . . ?
N5B C9B C10B C11B -176.3(4) . . . . ?
C9B C10B C11B C6B -2.6(7) . . . . ?
C7B C6B C11B C10B -1.9(7) . . . . ?
C5B C6B C11B C10B -177.5(4) . . . . ?
C9B N5B C12B C13B 179.3(4) . . . . ?
N5B C12B C13B C18B 4.1(7) . . . . ?
N5B C12B C13B C14B -177.9(4) . . . . ?
C18B C13B C14B C15B -2.1(7) . . . . ?
C12B C13B C14B C15B 179.9(4) . . . . ?
C13B C14B C15B C16B 2.1(7) . . . . ?
C14B C15B C16B C17B -1.6(7) . . . . ?
C14B C15B C16B C19B 177.5(4) . . . . ?
C15B C16B C17B C18B 1.0(7) . . . . ?
C19B C16B C17B C18B -178.1(4) . . . . ?
C16B C17B C18B C13B -1.0(7) . . . . ?
C14B C13B C18B C17B 1.5(7) . . . . ?
C12B C13B C18B C17B 179.4(4) . . . . ?
C20B N6B C19B C16B 177.4(4) . . . . ?
C15B C16B C19B N6B -177.3(5) . . . . ?
C17B C16B C19B N6B 1.8(7) . . . . ?
C19B N6B C20B C21B 33.8(7) . . . . ?
C19B N6B C20B C25B -145.9(5) . . . . ?
C25B C20B C21B C22B 2.1(7) . . . . ?
N6B C20B C21B C22B -177.7(4) . . . . ?
C20B C21B C22B C23B 0.2(7) . . . . ?
C21B C22B C23B C24B -2.0(7) . . . . ?
C21B C22B C23B C67B -177.7(4) . . . 2_566 ?
C22B C23B C24B C25B 1.5(7) . . . . ?
C67B C23B C24B C25B 177.0(4) 2_566 . . . ?
C23B C24B C25B C20B 0.8(8) . . . . ?
C21B C20B C25B C24B -2.6(7) . . . . ?
N6B C20B C25B C24B 177.2(4) . . . . ?
C32B C5B C26B C27B 64.6(5) . . . . ?
C4B C5B C26B C27B -175.3(4) . . . . ?
C6B C5B C26B C27B -55.4(5) . . . . ?
C5B C26B C27B C28B -177.9(4) . . . . ?
C26B C27B C28B C29B 161.9(5) . . . . ?
C30B O2B C29B O1B -6.0(8) . . . . ?
C30B O2B C29B C28B 172.5(5) . . . . ?
C27B C28B C29B O1B -16.2(9) . . . . ?
C27B C28B C29B O2B 165.4(5) . . . . ?
C29B O2B C30B C31B -82.2(7) . . . . ?
C35B N2B C32B C33B -2.1(5) . . . . ?
C35B N2B C32B C5B 176.2(4) . . . . ?
C4B C5B C32B C33B -103.9(6) . . . . ?
C6B C5B C32B C33B 131.0(5) . . . . ?
C26B C5B C32B C33B 13.1(7) . . . . ?
C4B C5B C32B N2B 78.3(5) . . . . ?
C6B C5B C32B N2B -46.7(6) . . . . ?
C26B C5B C32B N2B -164.7(4) . . . . ?
N2B C32B C33B C34B 1.7(5) . . . . ?
C5B C32B C33B C34B -176.3(5) . . . . ?
C32B C33B C34B C35B -0.7(6) . . . . ?
C32B N2B C35B C34B 1.6(5) . . . . ?
C32B N2B C35B C36B -180.0(4) . . . . ?
C33B C34B C35B N2B -0.6(5) . . . . ?
C33B C34B C35B C36B -178.8(5) . . . . ?
N2B C35B C36B C63B -72.8(5) . . . . ?
C34B C35B C36B C63B 105.1(6) . . . . ?
N2B C35B C36B C37B 51.4(6) . . . . ?
C34B C35B C36B C37B -130.7(5) . . . . ?
N2B C35B C36B C57B 172.1(4) . . . . ?
C34B C35B C36B C57B -9.9(7) . . . . ?
C35B C36B C37B C42B -143.8(4) . . . . ?
C63B C36B C37B C42B -21.4(6) . . . . ?
C57B C36B C37B C42B 95.3(5) . . . . ?
C35B C36B C37B C38B 38.5(6) . . . . ?
C63B C36B C37B C38B 160.9(4) . . . . ?
C57B C36B C37B C38B -82.4(5) . . . . ?
C42B C37B C38B C39B 1.5(6) . . . . ?
C36B C37B C38B C39B 179.4(4) . . . . ?
C37B C38B C39B C40B -0.4(7) . . . . ?
C43B N7B C40B C41B -40.2(7) . . . . ?
C43B N7B C40B C39B 145.5(5) . . . . ?
C38B C39B C40B C41B -1.0(7) . . . . ?
C38B C39B C40B N7B 173.7(4) . . . . ?
N7B C40B C41B C42B -173.0(4) . . . . ?
C39B C40B C41B C42B 1.3(7) . . . . ?
C40B C41B C42B C37B -0.1(7) . . . . ?
C38B C37B C42B C41B -1.3(6) . . . . ?
C36B C37B C42B C41B -179.0(4) . . . . ?
C40B N7B C43B C44B 176.6(4) . . . . ?
N7B C43B C44B C45B -20.3(7) . . . . ?
N7B C43B C44B C49B 161.5(4) . . . . ?
C49B C44B C45B C46B -1.9(7) . . . . ?
C43B C44B C45B C46B 179.8(4) . . . . ?
C44B C45B C46B C47B 0.9(7) . . . . ?
C45B C46B C47B C48B -0.3(7) . . . . ?
C45B C46B C47B C50B 178.5(4) . . . . ?
C46B C47B C48B C49B 0.8(7) . . . . ?
C50B C47B C48B C49B -178.1(4) . . . . ?
C47B C48B C49B C44B -1.8(7) . . . . ?
C45B C44B C49B C48B 2.3(7) . . . . ?
C43B C44B C49B C48B -179.4(4) . . . . ?
C51B N8B C50B C47B -173.0(4) . . . . ?
C48B C47B C50B N8B -167.9(5) . . . . ?
C46B C47B C50B N8B 13.3(7) . . . . ?
C50B N8B C51B C52B -141.8(5) . . . . ?
C50B N8B C51B C56B 44.6(7) . . . . ?
C56B C51B C52B C53B 1.4(8) . . . . ?
N8B C51B C52B C53B -172.4(4) . . . . ?
C51B C52B C53B C54B 0.8(7) . . . . ?
C52B C53B C54B C55B -2.3(7) . . . . ?
C52B C53B C54B C78B -177.9(4) . . . 2_566 ?
C53B C54B C55B C56B 1.8(8) . . . . ?
C78B C54B C55B C56B 177.1(5) 2_566 . . . ?
C54B C55B C56B C51B 0.4(8) . . . . ?
C52B C51B C56B C55B -2.0(8) . . . . ?
N8B C51B C56B C55B 171.7(5) . . . . ?
C35B C36B C57B C58B -67.1(5) . . . . ?
C63B C36B C57B C58B 175.7(4) . . . . ?
C37B C36B C57B C58B 55.0(5) . . . . ?
C36B C57B C58B C59B 167.0(4) . . . . ?
C57B C58B C59B C60B 59.0(6) . . . . ?
C61B O4B C60B O3B -1.8(7) . . . . ?
C61B O4B C60B C59B 179.1(4) . . . . ?
C58B C59B C60B O3B -69.1(6) . . . . ?
C58B C59B C60B O4B 110.0(5) . . . . ?
C60B O4B C61B C62B -164.2(4) . . . . ?
C66B N3B C63B C64B -1.9(5) . . . . ?
C66B N3B C63B C36B 177.2(4) . . . . ?
C35B C36B C63B C64B -109.4(5) . . . . ?
C37B C36B C63B C64B 126.9(5) . . . . ?
C57B C36B C63B C64B 8.0(7) . . . . ?
C35B C36B C63B N3B 71.7(5) . . . . ?
C37B C36B C63B N3B -52.0(6) . . . . ?
C57B C36B C63B N3B -170.9(4) . . . . ?
N3B C63B C64B C65B 1.2(5) . . . . ?
C36B C63B C64B C65B -177.8(5) . . . . ?
C63B C64B C65B C66B -0.1(6) . . . . ?
C64B C65B C66B N3B -1.1(5) . . . . ?
C64B C65B C66B C67B 174.4(5) . . . . ?
C63B N3B C66B C65B 1.9(5) . . . . ?
C63B N3B C66B C67B -174.2(4) . . . . ?
C65B C66B C67B C74B 108.6(6) . . . . ?
N3B C66B C67B C74B -76.5(5) . . . . ?
C65B C66B C67B C23B -127.9(5) . . . 2_566 ?
N3B C66B C67B C23B 47.0(5) . . . 2_566 ?
C65B C66B C67B C68B -10.7(7) . . . . ?
N3B C66B C67B C68B 164.3(4) . . . . ?
C74B C67B C68B C69B 75.7(5) . . . . ?
C66B C67B C68B C69B -163.9(4) . . . . ?
C23B C67B C68B C69B -44.8(6) 2_566 . . . ?
C67B C68B C69B C70B 178.9(5) . . . . ?
C68B C69B C70B C71B 83.2(7) . . . . ?
C72B O6B C71B O5B -1.0(9) . . . . ?
C72B O6B C71B C70B -179.3(6) . . . . ?
C69B C70B C71B O5B 6.6(9) . . . . ?
C69B C70B C71B O6B -175.1(5) . . . . ?
C71B O6B C72B C73B 175.0(6) . . . . ?
C77B N4B C74B C75B -1.3(5) . . . . ?
C77B N4B C74B C67B 174.0(4) . . . . ?
C66B C67B C74B C75B -114.3(5) . . . . ?
C23B C67B C74B C75B 122.3(5) 2_566 . . . ?
C68B C67B C74B C75B 3.7(7) . . . . ?
C66B C67B C74B N4B 71.7(5) . . . . ?
C23B C67B C74B N4B -51.7(5) 2_566 . . . ?
C68B C67B C74B N4B -170.3(4) . . . . ?
N4B C74B C75B C76B 0.6(5) . . . . ?
C67B C74B C75B C76B -174.0(5) . . . . ?
C74B C75B C76B C77B 0.2(6) . . . . ?
C75B C76B C77B N4B -1.0(5) . . . . ?
C75B C76B C77B C78B 176.8(5) . . . . ?
C74B N4B C77B C76B 1.4(5) . . . . ?
C74B N4B C77B C78B -176.6(4) . . . . ?
C76B C77B C78B C1B 115.6(6) . . . . ?
N4B C77B C78B C1B -66.9(6) . . . . ?
C76B C77B C78B C54B -120.4(6) . . . 2_566 ?
N4B C77B C78B C54B 57.2(6) . . . 2_566 ?
C76B C77B C78B C79B -3.1(7) . . . . ?
N4B C77B C78B C79B 174.4(4) . . . . ?
C2B C1B C78B C77B -109.7(5) . . . . ?
N1B C1B C78B C77B 70.9(5) . . . . ?
C2B C1B C78B C54B 127.4(5) . . . 2_566 ?
N1B C1B C78B C54B -52.0(5) . . . 2_566 ?
C2B C1B C78B C79B 8.4(7) . . . . ?
N1B C1B C78B C79B -171.0(4) . . . . ?
C77B C78B C79B C80B -170.2(5) . . . . ?
C1B C78B C79B C80B 69.4(6) . . . . ?
C54B C78B C79B C80B -51.8(6) 2_566 . . . ?
C78B C79B C80B C81B 110.0(7) . . . . ?
C79B C80B C81B C82B -178.4(7) . . . . ?
C83B O8B C82B O7B 1.8(11) . . . . ?
C83B O8B C82B C81B -174.2(7) . . . . ?
C80B C81B C82B O7B 34.4(13) . . . . ?
C80B C81B C82B O8B -149.6(7) . . . . ?
C82B O8B C83B C84B 178.2(6) . . . . ?
O1C N1C C1C C2C -177.9(4) . . . . ?
C5C N1C C1C C2C 2.4(7) . . . . ?
N1C C1C C2C C3C -1.5(8) . . . . ?
C1C C2C C3C C4C -0.4(7) . . . . ?
C1C C2C C3C C6C -179.6(5) . . . . ?
C2C C3C C4C C5C 1.4(7) . . . . ?
C6C C3C C4C C5C -179.4(5) . . . . ?
O1C N1C C5C C4C 178.9(4) . . . . ?
C1C N1C C5C C4C -1.4(7) . . . . ?
C3C C4C C5C N1C -0.5(8) . . . . ?
O1D N1D C1D C2D -179.2(4) . . . . ?
C5D N1D C1D C2D 1.5(7) . . . . ?
N1D C1D C2D C3D -1.4(8) . . . . ?
C1D C2D C3D C4D -0.3(7) . . . . ?
C1D C2D C3D C6D -179.2(5) . . . . ?
C2D C3D C4D C5D 2.0(7) . . . . ?
C6D C3D C4D C5D -179.1(4) . . . . ?
O1D N1D C5D C4D -179.1(4) . . . . ?
C1D N1D C5D C4D 0.2(7) . . . . ?
C3D C4D C5D N1D -2.0(7) . . . . ?
C7U C2U C3U C4U 1(2) . . . . ?
C1U C2U C3U C4U -178.5(14) . . . . ?
C2U C3U C4U C5U -4(2) . . . . ?
C3U C4U C5U C6U 5(3) . . . . ?
C3U C4U C5U C8U 177.8(19) . . . . ?
C4U C5U C6U C7U -4(4) . . . . ?
C8U C5U C6U C7U -177(2) . . . . ?
C5U C6U C7U C2U 1(3) . . . . ?
C3U C2U C7U C6U 0(2) . . . . ?
C1U C2U C7U C6U 179.9(18) . . . . ?
C7U' C2U' C3U' C4U' -6(7) . . . . ?
C1U' C2U' C3U' C4U' 168(5) . . . . ?
C2U' C3U' C4U' C5U' 17(7) . . . . ?
C3U' C4U' C5U' C6U' -15(8) . . . . ?
C3U' C4U' C5U' C8U' 176(6) . . . . ?
C4U' C5U' C6U' C7U' 2(10) . . . . ?
C8U' C5U' C6U' C7U' 171(7) . . . . ?
C5U' C6U' C7U' C2U' 9(9) . . . . ?
C3U' C2U' C7U' C6U' -7(8) . . . . ?
C1U' C2U' C7U' C6U' 179(5) . . . . ?
C7T C2T C3T C4T -1.1(11) . . . . ?
C1T C2T C3T C4T 177.8(8) . . . . ?
C2T C3T C4T C5T 1.7(13) . . . . ?
C3T C4T C5T C6T -1.3(12) . . . . ?
C3T C4T C5T C8T -179.0(9) . . . . ?
C4T C5T C6T C7T 0.4(11) . . . . ?
C8T C5T C6T C7T 178.1(8) . . . . ?
C3T C2T C7T C6T 0.2(10) . . . . ?
C1T C2T C7T C6T -178.7(7) . . . . ?
C5T C6T C7T C2T 0.1(11) . . . . ?
C7T' C2T' C3T' C4T' 15(6) . . . . ?
C1T' C2T' C3T' C4T' -170(6) . . . . ?
C2T' C3T' C4T' C5T' -3(8) . . . . ?
C3T' C4T' C5T' C6T' -9(6) . . . . ?
C3T' C4T' C5T' C8T' 163(6) . . . . ?
C4T' C5T' C6T' C7T' 10(5) . . . . ?
C8T' C5T' C6T' C7T' -162(5) . . . . ?
C3T' C2T' C7T' C6T' -15(6) . . . . ?
C1T' C2T' C7T' C6T' 171(5) . . . . ?
C5T' C6T' C7T' C2T' 3(7) . . . . ?
C7Q C2Q C3Q C4Q -2.6(15) . . . . ?
C1Q C2Q C3Q C4Q 179.9(11) . . . . ?
C2Q C3Q C4Q C5Q 0.3(19) . . . . ?
C3Q C4Q C5Q C6Q 0.7(18) . . . . ?
C3Q C4Q C5Q C8Q 179.6(14) . . . . ?
C4Q C5Q C6Q C7Q 0.8(16) . . . . ?
C8Q C5Q C6Q C7Q -178.1(13) . . . . ?
C5Q C6Q C7Q C2Q -3.3(14) . . . . ?
C3Q C2Q C7Q C6Q 4.2(12) . . . . ?
C1Q C2Q C7Q C6Q -178.4(8) . . . . ?
C1V C2V C3V C4V -175.8 . . . . ?
C4V C2V C3V C4V 6(10) 2_655 . . . ?
C2V C3V C4V C2V -6(9) . . . 2_655 ?
C1V' C2V' C3V' C4V' -178.7(15) . . . . ?
C4V' C2V' C3V' C4V' -2(2) 2_655 . . . ?
C2V' C3V' C4V' C2V' 2(3) . . . 2_655 ?
C7R C2R C3R C4R 0.0 . . . . ?
C1R C2R C3R C4R -178.0(8) . . . . ?
C2R C3R C4R C5R 0.0 . . . . ?
C3R C4R C5R C6R 0.0 . . . . ?
C3R C4R C5R C8R 175.9(8) . . . . ?
C4R C5R C6R C7R 0.0 . . . . ?
C8R C5R C6R C7R -175.7(8) . . . . ?
C5R C6R C7R C2R 0.0 . . . . ?
C3R C2R C7R C6R 0.0 . . . . ?
C1R C2R C7R C6R 178.0(9) . . . . ?
C6R' C2R' C3R' C4R' -3(4) . . . . ?
C1R' C2R' C3R' C4R' -178(3) . . . . ?
C2R' C3R' C4R' C5R' 1(5) . . . . ?
C3R' C4R' C5R' C7R' 2(4) . . . . ?
C3R' C4R' C5R' C8R' -179(3) . . . . ?
C4R' C5R' C7R' C6R' -2(4) . . . . ?
C8R' C5R' C7R' C6R' 179(2) . . . . ?
C3R' C2R' C6R' C7R' 3(4) . . . . ?
C1R' C2R' C6R' C7R' 178(3) . . . . ?
C5R' C7R' C6R' C2R' -1(4) . . . . ?
C7S' C2S' C3S' C4S' -6(5) . . . . ?
C1S' C2S' C3S' C4S' 179(3) . . . . ?
C2S' C3S' C4S' C5S' 4(6) . . . . ?
C3S' C4S' C5S' C6S' -2(6) . . . . ?
C3S' C4S' C5S' C8S' 179(4) . . . . ?
C4S' C5S' C6S' C7S' 2(5) . . . . ?
C8S' C5S' C6S' C7S' -179(3) . . . . ?
C5S' C6S' C7S' C2S' -4(5) . . . . ?
C3S' C2S' C7S' C6S' 6(4) . . . . ?
C1S' C2S' C7S' C6S' -178(3) . . . . ?
C7S C2S C3S C4S 0.0 . . . . ?
C1S C2S C3S C4S 178.4(7) . . . . ?
C2S C3S C4S C5S 0.0 . . . . ?
C3S C4S C5S C6S 0.0 . . . . ?
C3S C4S C5S C8S 177.8(9) . . . . ?
C4S C5S C6S C7S 0.0 . . . . ?
C8S C5S C6S C7S -177.7(9) . . . . ?
C5S C6S C7S C2S 0.0 . . . . ?
C3S C2S C7S C6S 0.0 . . . . ?
C1S C2S C7S C6S -178.4(7) . . . . ?
 
_refine_diff_density_max    0.940
_refine_diff_density_min   -0.567
_refine_diff_density_rms    0.102

_shelx_res_file
;
TITL ICIQ 14a-21 ACL005LT 20220127 in P-1
    ACL005-P-1.res
    created by SHELXL-2018/3 at 09:36:34 on 28-Mar-2023
REM P-1 (#2 in standard setting)
CELL 0.71073  14.605252  25.339602  25.479429  86.7660  85.0473  82.5443
ZERR    2.00   0.000374   0.000649   0.000663   0.0021   0.0021   0.0021
LATT   1
SFAC  C   H  N  O
UNIT 452 458 36 36
LIST 4
L.S. 24
ACTA
CONF
OMIT 1 -2 2
OMIT 2 -1 1
OMIT 5 3 2
OMIT 0 1 3
OMIT 4 0 1
OMIT  1  15   1
OMIT  4 2 2
OMIT  5 0 1
OMIT -1  -3   3
FMAP 2
PLAN 20
CONF
TEMP -173
size 0.25 0.20 0.05
BOND $H
WGHT    0.132900   18.302299
FVAR       0.09902
MOLE 1
O1A   4    0.513315    0.192659    0.447915    11.00000    0.08281    0.07614 =
         0.13414    0.00033    0.02264   -0.01035
O2A   4    0.498748    0.119519    0.500153    11.00000    0.06156    0.08515 =
         0.06339   -0.00780    0.00688   -0.00090
O3A   4    0.578399    0.461733    0.040444    11.00000    0.09412    0.10284 =
         0.11719   -0.01573   -0.02561    0.01391
O4A   4    0.539689    0.531687    0.092874    11.00000    0.07579    0.07482 =
         0.14930   -0.00298   -0.00865    0.00547
O5A   4    1.265907    0.440936    0.075682    11.00000    0.06772    0.06298 =
         0.27786   -0.01780    0.06844   -0.00865
O6A   4    1.217734    0.520245    0.108097    11.00000    0.04013    0.06664 =
         0.09417   -0.01038   -0.00544   -0.01091
O7A   4    1.251209    0.086073    0.490822    11.00000    0.12861    0.15302 =
         0.08918    0.02754    0.03388    0.03201
O8A   4    1.361475    0.056832    0.431046    11.00000    0.05030    0.06620 =
         0.10901   -0.00071   -0.00921   -0.00191
N1A   3    0.934053    0.191390    0.312539    11.00000    0.02446    0.03436 =
         0.03256   -0.00315   -0.00435   -0.00471
AFIX  43
H1AN  2    0.931915    0.196951    0.278237    11.00000   -1.20000
AFIX   0
N2A   3    0.745670    0.247727    0.257745    11.00000    0.01826    0.03589 =
         0.04197   -0.01383   -0.00024   -0.00298
AFIX  43
H2AN  2    0.791883    0.232874    0.236885    11.00000   -1.20000
AFIX   0
N3A   3    0.873726    0.324232    0.183278    11.00000    0.03078    0.02720 =
         0.03741   -0.00424   -0.00007   -0.00694
AFIX  43
H3AN  2    0.887073    0.289397    0.186707    11.00000   -1.20000
AFIX   0
N4A   3    1.061088    0.266807    0.239014    11.00000    0.02557    0.03364 =
         0.03967   -0.01433   -0.00145   -0.00873
AFIX  43
H4AN  2    1.028694    0.246037    0.223630    11.00000   -1.20000
AFIX   0
N5A   3    0.790309    0.015401    0.174344    11.00000    0.05046    0.03381 =
         0.04938   -0.00697   -0.01264   -0.01135
N6A   3    0.845536   -0.185384   -0.013535    11.00000    0.03073    0.04085 =
         0.04158   -0.00739    0.00027   -0.00497
N7A   3    0.711788    0.169426    0.029547    11.00000    0.02902    0.03844 =
         0.04897   -0.01688   -0.00690    0.00181
N8A   3    0.789727   -0.032561   -0.161749    11.00000    0.03918    0.04467 =
         0.04649   -0.01815    0.00122   -0.00175
C1A   1    1.011961    0.191288    0.340098    11.00000    0.02406    0.02465 =
         0.03925   -0.00852   -0.01089   -0.00273
C2A   1    0.986440    0.183793    0.391172    11.00000    0.03006    0.02876 =
         0.03237   -0.00827   -0.00665   -0.00443
AFIX  43
H2A   2    1.025510    0.183220    0.419191    11.00000   -1.20000
AFIX   0
C3A   1    0.890541    0.176763    0.396794    11.00000    0.03202    0.03598 =
         0.02253   -0.00372    0.00147   -0.00210
AFIX  43
H3A   2    0.854694    0.170138    0.428840    11.00000   -1.20000
AFIX   0
C4A   1    0.860494    0.181341    0.347752    11.00000    0.02614    0.02752 =
         0.03777   -0.00743    0.00149   -0.00631
C5A   1    0.765450    0.175305    0.329084    11.00000    0.02412    0.03740 =
         0.03802   -0.00304   -0.00197   -0.00855
C6A   1    0.775281    0.132823    0.287230    11.00000    0.03163    0.03458 =
         0.03830   -0.00011   -0.00832   -0.01202
C7A   1    0.850280    0.092812    0.283913    11.00000    0.03162    0.03276 =
         0.04894    0.00087   -0.01314   -0.01013
AFIX  43
H7A   2    0.898240    0.092377    0.306918    11.00000   -1.20000
AFIX   0
C8A   1    0.855976    0.053441    0.247367    11.00000    0.04110    0.03503 =
         0.04181   -0.00183   -0.01246   -0.00737
AFIX  43
H8A   2    0.908205    0.026837    0.245509    11.00000   -1.20000
AFIX   0
C9A   1    0.786803    0.052426    0.213701    11.00000    0.04272    0.03468 =
         0.04080   -0.00451   -0.00997   -0.00788
C10A  1    0.711620    0.093080    0.216581    11.00000    0.04297    0.03959 =
         0.04770   -0.00454   -0.01285   -0.01162
AFIX  43
H10A  2    0.663924    0.093548    0.193396    11.00000   -1.20000
AFIX   0
C11A  1    0.705938    0.132132    0.252335    11.00000    0.03316    0.03368 =
         0.05164   -0.00005   -0.00911   -0.01014
AFIX  43
H11A  2    0.654312    0.159146    0.253537    11.00000   -1.20000
AFIX   0
C12A  1    0.827397   -0.032971    0.183683    11.00000    0.04007    0.03653 =
         0.04536    0.00081   -0.01289   -0.01446
AFIX  43
H12A  2    0.850341   -0.042462    0.217149    11.00000   -1.20000
AFIX   0
C13A  1    0.835079   -0.072888    0.145106    11.00000    0.03468    0.03858 =
         0.03988   -0.00243   -0.00231   -0.01474
C14A  1    0.867101   -0.125552    0.159938    11.00000    0.04950    0.03507 =
         0.03994   -0.00095   -0.00600   -0.01305
AFIX  43
H14A  2    0.882784   -0.134384    0.195053    11.00000   -1.20000
AFIX   0
C15A  1    0.876018   -0.164843    0.123629    11.00000    0.04241    0.03835 =
         0.03958   -0.00450   -0.00228   -0.01163
AFIX  43
H15A  2    0.898082   -0.200570    0.133774    11.00000   -1.20000
AFIX   0
C16A  1    0.852697   -0.152047    0.072311    11.00000    0.02641    0.03977 =
         0.04032   -0.00544    0.00095   -0.00705
C17A  1    0.820635   -0.099939    0.057609    11.00000    0.04038    0.04984 =
         0.03343   -0.00577   -0.00864   -0.00273
AFIX  43
H17A  2    0.803958   -0.091438    0.022624    11.00000   -1.20000
AFIX   0
C18A  1    0.812654   -0.060276    0.093170    11.00000    0.04513    0.03211 =
         0.04633   -0.00158   -0.00904   -0.00187
AFIX  43
H18A  2    0.792005   -0.024495    0.082486    11.00000   -1.20000
AFIX   0
C19A  1    0.866243   -0.193665    0.034458    11.00000    0.03253    0.03837 =
         0.04024   -0.00282    0.00021   -0.00772
AFIX  43
H19A  2    0.891504   -0.228506    0.045679    11.00000   -1.20000
AFIX   0
C20A  1    0.873057   -0.226711   -0.048434    11.00000    0.03045    0.03972 =
         0.03670   -0.00665   -0.00025   -0.00632
C21A  1    0.960497   -0.256158   -0.049719    11.00000    0.02968    0.05072 =
         0.03295   -0.00580   -0.00290   -0.00361
AFIX  43
H21A  2    1.001571   -0.251156   -0.023995    11.00000   -1.20000
AFIX   0
C22A  1    0.988154   -0.292744   -0.088249    11.00000    0.03084    0.03980 =
         0.03593   -0.00014   -0.00165   -0.00171
AFIX  43
H22A  2    1.047820   -0.312770   -0.088114    11.00000   -1.20000
AFIX   0
C23A  1    0.930901   -0.300850   -0.127001    11.00000    0.03293    0.03006 =
         0.03852   -0.00284    0.00117   -0.01233
C24A  1    0.702638    0.282648    0.147183    11.00000    0.01960    0.03368 =
         0.04045   -0.00723   -0.00640    0.00616
C25A  1    0.814112   -0.234184   -0.087242    11.00000    0.03066    0.04790 =
         0.04073   -0.00688   -0.00032   -0.00601
AFIX  43
H25A  2    0.754772   -0.213827   -0.087731    11.00000   -1.20000
AFIX   0
C26A  1    0.706831    0.154082    0.378154    11.00000    0.02819    0.06060 =
         0.04143   -0.00305   -0.00202   -0.01334
AFIX  23
H26A  2    0.745754    0.124693    0.395959    11.00000   -1.20000
H26B  2    0.691743    0.183061    0.403154    11.00000   -1.20000
AFIX   0
C27A  1    0.616667    0.133918    0.366987    11.00000    0.04446    0.09136 =
         0.04921    0.00377   -0.00183   -0.03089
AFIX  23
H27A  2    0.629765    0.107919    0.338887    11.00000   -1.20000
H27B  2    0.573380    0.164198    0.353965    11.00000   -1.20000
AFIX   0
C28A  1    0.570615    0.107504    0.415895    11.00000    0.04512    0.06786 =
         0.08162   -0.01551    0.00271   -0.01868
AFIX  23
H28A  2    0.522557    0.087294    0.404729    11.00000   -1.20000
H28B  2    0.617748    0.081611    0.432278    11.00000   -1.20000
AFIX   0
C29A  1    0.527653    0.144450    0.455803    11.00000    0.04538    0.05508 =
         0.07509   -0.00395    0.00456   -0.01704
C30A  1    0.450796    0.151340    0.542062    11.00000    0.06407    0.10867 =
         0.06883   -0.02796    0.00110    0.00548
AFIX  23
H30A  2    0.397677    0.175189    0.528892    11.00000   -1.20000
H30B  2    0.493213    0.173310    0.556460    11.00000   -1.20000
AFIX   0
C31A  1    0.417991    0.112013    0.583554    11.00000    0.05758    0.12018 =
         0.06471   -0.01351    0.00412   -0.01373
AFIX 137
H31A  2    0.383852    0.131212    0.612962    11.00000   -1.50000
H31B  2    0.471482    0.089044    0.596373    11.00000   -1.50000
H31C  2    0.377242    0.090134    0.568387    11.00000   -1.50000
AFIX   0
C32A  1    0.720154    0.228087    0.307065    11.00000    0.01630    0.04860 =
         0.03564   -0.00772   -0.00321   -0.00409
C33A  1    0.647583    0.262688    0.327156    11.00000    0.02480    0.06656 =
         0.04074   -0.00716    0.00327    0.00132
AFIX  43
H33A  2    0.615307    0.259509    0.360961    11.00000   -1.20000
AFIX   0
C34A  1    0.629442    0.303839    0.288649    11.00000    0.02891    0.05377 =
         0.04479   -0.00822    0.00489    0.00692
AFIX  43
H34A  2    0.583148    0.333702    0.292247    11.00000   -1.20000
AFIX   0
C35A  1    0.689867    0.293646    0.244938    11.00000    0.02243    0.03706 =
         0.03827   -0.00893   -0.00514   -0.00240
C36A  1    0.699155    0.321921    0.191641    11.00000    0.02236    0.03044 =
         0.04652   -0.00975   -0.00405    0.00371
C37A  1    0.843244   -0.271752   -0.125160    11.00000    0.02776    0.04960 =
         0.03756   -0.00516   -0.00142   -0.01522
AFIX  43
H37A  2    0.801955   -0.277615   -0.150462    11.00000   -1.20000
AFIX   0
C38A  1    0.648840    0.240767    0.152672    11.00000    0.01859    0.03979 =
         0.04746   -0.00820   -0.00939    0.00466
AFIX  43
H38A  2    0.610268    0.236514    0.184209    11.00000   -1.20000
AFIX   0
C39A  1    0.650402    0.205110    0.113026    11.00000    0.02079    0.04651 =
         0.04368   -0.00907   -0.00662   -0.00205
AFIX  43
H39A  2    0.612704    0.177070    0.117469    11.00000   -1.20000
AFIX   0
C40A  1    0.707985    0.210574    0.066191    11.00000    0.03017    0.03402 =
         0.04231   -0.01008   -0.01411    0.00354
C41A  1    0.756502    0.253971    0.059288    11.00000    0.03179    0.03326 =
         0.03983   -0.00232   -0.00370    0.00249
AFIX  43
H41A  2    0.791995    0.259773    0.026927    11.00000   -1.20000
AFIX   0
C42A  1    0.753821    0.289350    0.099438    11.00000    0.03623    0.03034 =
         0.04182   -0.00246   -0.00887   -0.00150
AFIX  43
H42A  2    0.788019    0.318890    0.093945    11.00000   -1.20000
AFIX   0
C43A  1    0.784932    0.160920   -0.001307    11.00000    0.03978    0.03265 =
         0.04601   -0.00577   -0.01231   -0.00239
AFIX  43
H43A  2    0.833458    0.182050    0.001109    11.00000   -1.20000
AFIX   0
C44A  1    0.797313    0.119547   -0.040665    11.00000    0.03553    0.03112 =
         0.04180   -0.00792   -0.00888    0.00108
C45A  1    0.729486    0.087699   -0.048271    11.00000    0.03207    0.05804 =
         0.07029   -0.02801    0.00132   -0.00322
AFIX  43
H45A  2    0.671450    0.092922   -0.028143    11.00000   -1.20000
AFIX   0
C46A  1    0.745093    0.048962   -0.084308    11.00000    0.03773    0.06280 =
         0.06935   -0.03326    0.00084   -0.00970
AFIX  43
H46A  2    0.697361    0.028016   -0.089268    11.00000   -1.20000
AFIX   0
C47A  1    0.829129    0.039765   -0.113637    11.00000    0.04005    0.03881 =
         0.03715   -0.00872   -0.00523    0.00396
C48A  1    0.897169    0.071145   -0.106823    11.00000    0.03984    0.03636 =
         0.03124   -0.00310    0.00004    0.00028
AFIX  43
H48A  2    0.955087    0.065507   -0.127017    11.00000   -1.20000
AFIX   0
C49A  1    0.881549    0.111056   -0.070528    11.00000    0.04134    0.03074 =
         0.03798    0.00047   -0.00950   -0.00512
AFIX  43
H49A  2    0.928760    0.132572   -0.066185    11.00000   -1.20000
AFIX   0
C50A  1    0.847883   -0.002060   -0.152023    11.00000    0.03748    0.03731 =
         0.04082   -0.00682    0.00252    0.00160
AFIX  43
H50A  2    0.907274   -0.006591   -0.170767    11.00000   -1.20000
AFIX   0
C51A  1    0.815212   -0.071508   -0.200455    11.00000    0.03379    0.03859 =
         0.04383   -0.01438   -0.00472    0.00236
C52A  1    0.775169   -0.118624   -0.194626    11.00000    0.02847    0.04683 =
         0.04078   -0.01322    0.00005   -0.00191
AFIX  43
H52A  2    0.729422   -0.123127   -0.166452    11.00000   -1.20000
AFIX   0
C53A  1    0.800809   -0.158642   -0.228973    11.00000    0.02397    0.05011 =
         0.04030   -0.01010   -0.00278   -0.00480
AFIX  43
H53A  2    0.772762   -0.190541   -0.224049    11.00000   -1.20000
AFIX   0
C54A  1    0.867256   -0.153416   -0.270987    11.00000    0.02325    0.03353 =
         0.03733   -0.00677   -0.00720   -0.00048
C55A  1    0.902535   -0.104804   -0.279060    11.00000    0.02946    0.03505 =
         0.04052   -0.00671   -0.00206   -0.00086
AFIX  43
H55A  2    0.944341   -0.099172   -0.308929    11.00000   -1.20000
AFIX   0
C56A  1    0.877462   -0.064868   -0.244227    11.00000    0.03377    0.03629 =
         0.04328   -0.00843   -0.00237   -0.00105
AFIX  43
H56A  2    0.903027   -0.032228   -0.250125    11.00000   -1.20000
AFIX   0
C57A  1    0.611466    0.364371    0.186764    11.00000    0.02814    0.03680 =
         0.06080   -0.01239   -0.00416    0.00767
AFIX  23
H57A  2    0.555449    0.346654    0.196490    11.00000   -1.20000
H57B  2    0.612797    0.391968    0.212591    11.00000   -1.20000
AFIX   0
C58A  1    0.602916    0.391754    0.132223    11.00000    0.03888    0.04866 =
         0.06930   -0.01404   -0.00788    0.00996
AFIX  23
H58A  2    0.665494    0.395981    0.115574    11.00000   -1.20000
H58B  2    0.573670    0.369130    0.109803    11.00000   -1.20000
AFIX   0
C59A  1    0.545372    0.446095    0.135358    11.00000    0.06898    0.07409 =
         0.09573    0.01595   -0.01134    0.01397
AFIX  23
H59A  2    0.479366    0.441265    0.143414    11.00000   -1.20000
H59B  2    0.564745    0.465172    0.164569    11.00000   -1.20000
AFIX   0
C60A  1    0.555163    0.478630    0.086124    11.00000    0.07337    0.06598 =
         0.12347   -0.01635   -0.00572    0.01449
C61A  1    0.556537    0.568120    0.044736    11.00000    0.08581    0.09265 =
         0.16538    0.04339   -0.00223    0.00289
AFIX  23
H61A  2    0.506147    0.569133    0.020945    11.00000   -1.20000
H61B  2    0.616200    0.555850    0.025018    11.00000   -1.20000
AFIX   0
C62A  1    0.558679    0.625301    0.067179    11.00000    0.09790    0.09103 =
         0.19727   -0.01766   -0.02029    0.00874
AFIX 137
H62A  2    0.582980    0.649036    0.039164    11.00000   -1.50000
H62B  2    0.598611    0.621935    0.096493    11.00000   -1.50000
H62C  2    0.495765    0.640123    0.079691    11.00000   -1.50000
AFIX   0
C63A  1    0.785220    0.351588    0.185756    11.00000    0.02609    0.03152 =
         0.03790   -0.00839    0.00041    0.00260
C64A  1    0.793952    0.404288    0.179885    11.00000    0.03678    0.03450 =
         0.04472   -0.01200   -0.00512    0.00207
AFIX  43
H64A  2    0.744543    0.432659    0.180583    11.00000   -1.20000
AFIX   0
C65A  1    0.889455    0.409613    0.172545    11.00000    0.04638    0.02626 =
         0.04428   -0.00570   -0.00519   -0.00959
AFIX  43
H65A  2    0.915473    0.442147    0.167112    11.00000   -1.20000
AFIX   0
C66A  1    0.937658    0.359734    0.174646    11.00000    0.03728    0.03219 =
         0.04004   -0.00538   -0.00280   -0.00873
C67A  1    1.041924    0.341989    0.169270    11.00000    0.02902    0.03266 =
         0.04221   -0.00626    0.00324   -0.00762
C68A  1    1.092288    0.391158    0.152438    11.00000    0.04243    0.03785 =
         0.05138   -0.00766    0.00369   -0.01308
AFIX  23
H68A  2    1.069656    0.419747    0.177034    11.00000   -1.20000
H68B  2    1.159298    0.381331    0.156293    11.00000   -1.20000
AFIX   0
C69A  1    1.080206    0.413232    0.096796    11.00000    0.06351    0.04180 =
         0.05732   -0.00343    0.00911   -0.02329
AFIX  23
H69A  2    1.015016    0.412881    0.089071    11.00000   -1.20000
H69B  2    1.119868    0.389813    0.071894    11.00000   -1.20000
AFIX   0
C70A  1    1.104842    0.469720    0.087813    11.00000    0.06375    0.05289 =
         0.06395    0.00141    0.00592   -0.01878
AFIX  23
H70A  2    1.086417    0.483792    0.052712    11.00000   -1.20000
H70B  2    1.068632    0.492444    0.114601    11.00000   -1.20000
AFIX   0
C71A  1    1.204646    0.473726    0.090590    11.00000    0.06021    0.04531 =
         0.10201    0.00472    0.02626   -0.00919
C72A  1    1.313437    0.530160    0.108481    11.00000    0.04117    0.09104 =
         0.13617   -0.01254   -0.00607   -0.01286
AFIX  23
H72A  2    1.343152    0.531544    0.072090    11.00000   -1.20000
H72B  2    1.348825    0.501544    0.129266    11.00000   -1.20000
AFIX   0
C73A  1    1.311076    0.581274    0.132453    11.00000    0.05303    0.16631 =
         0.20521   -0.11645   -0.01033   -0.01948
AFIX 137
H73A  2    1.374247    0.587259    0.138412    11.00000   -1.50000
H73B  2    1.273444    0.581068    0.166207    11.00000   -1.50000
H73C  2    1.283951    0.609849    0.108853    11.00000   -1.50000
AFIX   0
C74A  1    1.074235    0.317859    0.220977    11.00000    0.02425    0.03299 =
         0.04055   -0.01197    0.00639   -0.00795
C75A  1    1.126421    0.337009    0.257219    11.00000    0.03006    0.03931 =
         0.05055   -0.01385    0.00152   -0.01122
AFIX  43
H75A  2    1.146454    0.371298    0.255837    11.00000   -1.20000
AFIX   0
C76A  1    1.144058    0.296401    0.296199    11.00000    0.02567    0.03448 =
         0.05244   -0.01374   -0.00467   -0.00712
AFIX  43
H76A  2    1.177539    0.298773    0.326154    11.00000   -1.20000
AFIX   0
C77A  1    1.104974    0.252733    0.283901    11.00000    0.02071    0.03737 =
         0.03404   -0.01124    0.00004   -0.00447
C78A  1    1.105979    0.197948    0.310804    11.00000    0.01692    0.04300 =
         0.03861   -0.01094   -0.00534    0.00112
C79A  1    1.181234    0.192195    0.351612    11.00000    0.02139    0.04895 =
         0.04478   -0.01373   -0.00758   -0.00327
AFIX  23
H79A  2    1.238118    0.204513    0.333785    11.00000   -1.20000
H79B  2    1.159101    0.216699    0.380232    11.00000   -1.20000
AFIX   0
C80A  1    1.207221    0.137834    0.376384    11.00000    0.03377    0.05975 =
         0.05490   -0.00654   -0.00690   -0.00236
AFIX  23
H80A  2    1.231166    0.112603    0.348667    11.00000   -1.20000
H80B  2    1.151885    0.124944    0.395520    11.00000   -1.20000
AFIX   0
C81A  1    1.282833    0.140358    0.415418    11.00000    0.06331    0.08139 =
         0.04750   -0.00679   -0.01429    0.01078
AFIX  23
H81A  2    1.342437    0.145102    0.395213    11.00000   -1.20000
H81B  2    1.264963    0.171484    0.437568    11.00000   -1.20000
AFIX   0
C82A  1    1.294506    0.092004    0.449152    11.00000    0.04264    0.11152 =
         0.05057    0.00107    0.00216    0.00380
C83A  1    1.378497    0.007208    0.464085    11.00000    0.06915    0.07079 =
         0.18043    0.02611   -0.04394   -0.01499
AFIX  23
H83A  2    1.441960   -0.010420    0.454923    11.00000   -1.20000
H83B  2    1.373870    0.015942    0.501682    11.00000   -1.20000
AFIX   0
C84A  1    1.310771   -0.029551    0.456135    11.00000    0.09012    0.08390 =
         0.11112   -0.00964   -0.01914   -0.01374
AFIX 137
H84A  2    1.323045   -0.061954    0.478600    11.00000   -1.50000
H84B  2    1.316369   -0.038884    0.419090    11.00000   -1.50000
H84C  2    1.247968   -0.012202    0.465443    11.00000   -1.50000
AFIX   0
MOLE 2
O1B   4    0.617738    0.120397    0.635581    11.00000    0.03304    0.07717 =
         0.06844   -0.02362   -0.00968    0.00000
O2B   4    0.741115    0.138132    0.673658    11.00000    0.02383    0.06051 =
         0.08339   -0.01453   -0.01081    0.00518
O3B   4    0.022528   -0.025216    0.626431    11.00000    0.03514    0.03479 =
         0.05275   -0.01110   -0.00037   -0.00761
O4B   4    0.087015   -0.040893    0.544671    11.00000    0.03228    0.03806 =
         0.04277   -0.00527   -0.00523   -0.00543
O5B   4   -0.350432    0.246682    0.938776    11.00000    0.04766    0.11419 =
         0.06170    0.00651   -0.01218   -0.02110
O6B   4   -0.489555    0.220436    0.928768    11.00000    0.03108    0.11019 =
         0.06120    0.01306   -0.00324   -0.01693
O7B   4    0.255713    0.492636    0.906475    11.00000    0.08211    0.05150 =
         0.08266   -0.02051    0.01947   -0.02264
O8B   4    0.147454    0.529016    0.966005    11.00000    0.10418    0.03280 =
         0.07735   -0.01660    0.02323   -0.02852
N1B   3    0.202686    0.283204    0.794124    11.00000    0.01898    0.03088 =
         0.03723   -0.00037   -0.00842    0.00057
AFIX  43
H1BN  2    0.165976    0.289426    0.768247    11.00000   -1.20000
AFIX   0
N2B   3    0.203727    0.189205    0.704172    11.00000    0.02269    0.02203 =
         0.03912   -0.00120   -0.00985   -0.00136
AFIX  43
H2BN  2    0.168121    0.219609    0.699519    11.00000   -1.20000
AFIX   0
N3B   3   -0.018861    0.192369    0.730567    11.00000    0.02770    0.02998 =
         0.03875   -0.00183   -0.00430   -0.00690
AFIX  43
H3BN  2    0.005254    0.221857    0.721036    11.00000   -1.20000
AFIX   0
N4B   3   -0.018293    0.284102    0.819351    11.00000    0.02356    0.02953 =
         0.03457   -0.00236   -0.00056   -0.00385
AFIX  43
H4BN  2    0.008882    0.286652    0.787274    11.00000   -1.20000
AFIX   0
N5B   3    0.310431    0.392524    0.569417    11.00000    0.03109    0.03369 =
         0.04350    0.00389   -0.00975   -0.00555
N6B   3    0.241531    0.597796    0.368615    11.00000    0.02845    0.03164 =
         0.04790    0.00451   -0.00846   -0.00230
N7B   3    0.046097    0.279511    0.486961    11.00000    0.02870    0.03591 =
         0.03637   -0.00379   -0.00566   -0.00253
N8B   3   -0.014975    0.480704    0.282939    11.00000    0.02977    0.02887 =
         0.05399   -0.00502    0.00359   -0.00108
C1B   1    0.182273    0.301396    0.843887    11.00000    0.02721    0.02652 =
         0.04086   -0.00168   -0.00513   -0.00801
C2B   1    0.255227    0.283156    0.872211    11.00000    0.03063    0.03282 =
         0.03785   -0.00424   -0.00758   -0.00777
AFIX  43
H2B   2    0.260191    0.289502    0.908187    11.00000   -1.20000
AFIX   0
C3B   1    0.322786    0.253022    0.839011    11.00000    0.02736    0.03313 =
         0.03899   -0.00279   -0.00939   -0.00137
AFIX  43
H3B   2    0.380802    0.235563    0.848789    11.00000   -1.20000
AFIX   0
C4B   1    0.289661    0.253522    0.790367    11.00000    0.02527    0.02351 =
         0.03851   -0.00135   -0.00640   -0.00465
C5B   1    0.332446    0.231844    0.738436    11.00000    0.02433    0.02792 =
         0.03871   -0.00050   -0.00542   -0.00616
C6B   1    0.326190    0.274843    0.693420    11.00000    0.01557    0.03108 =
         0.03723   -0.00106   -0.00455   -0.00355
C7B   1    0.330046    0.327980    0.703677    11.00000    0.02782    0.03703 =
         0.03132   -0.00045   -0.00715   -0.00640
AFIX  43
H7B   2    0.336020    0.337165    0.738749    11.00000   -1.20000
AFIX   0
C8B   1    0.325396    0.367517    0.664142    11.00000    0.02565    0.02738 =
         0.05232   -0.00178   -0.00889   -0.00349
AFIX  43
H8B   2    0.327166    0.403473    0.672306    11.00000   -1.20000
AFIX   0
C9B   1    0.318056    0.354776    0.611884    11.00000    0.02121    0.03252 =
         0.04148    0.00136   -0.00716   -0.00243
C10B  1    0.320836    0.301518    0.601428    11.00000    0.02803    0.03823 =
         0.03410    0.00060   -0.00600   -0.00376
AFIX  43
H10B  2    0.321281    0.291619    0.565988    11.00000   -1.20000
AFIX   0
C11B  1    0.322958    0.262825    0.641315    11.00000    0.02433    0.02864 =
         0.04158   -0.00376   -0.00558   -0.00140
AFIX  43
H11B  2    0.322190    0.226819    0.632983    11.00000   -1.20000
AFIX   0
C12B  1    0.266322    0.439093    0.577924    11.00000    0.02850    0.03728 =
         0.04223    0.00010   -0.00598   -0.00164
AFIX  43
H12B  2    0.239428    0.446807    0.612366    11.00000   -1.20000
AFIX   0
C13B  1    0.256963    0.480368    0.535319    11.00000    0.02507    0.03324 =
         0.04130    0.00711   -0.00374   -0.00663
C14B  1    0.210470    0.530960    0.547781    11.00000    0.02646    0.04004 =
         0.04239    0.00010   -0.00027    0.00012
AFIX  43
H14B  2    0.186217    0.537476    0.582951    11.00000   -1.20000
AFIX   0
C15B  1    0.200209    0.570776    0.509197    11.00000    0.02821    0.02712 =
         0.05092    0.00153   -0.00475    0.00526
AFIX  43
H15B  2    0.170619    0.605026    0.518352    11.00000   -1.20000
AFIX   0
C16B  1    0.231890    0.562228    0.457362    11.00000    0.02504    0.03120 =
         0.04157    0.00269   -0.00683   -0.00170
C17B  1    0.277765    0.511194    0.445158    11.00000    0.03203    0.03349 =
         0.04079   -0.00039    0.00021   -0.00163
AFIX  43
H17B  2    0.301105    0.504426    0.409889    11.00000   -1.20000
AFIX   0
C18B  1    0.288930    0.471272    0.483822    11.00000    0.02890    0.02970 =
         0.04602   -0.00233   -0.00482    0.00018
AFIX  43
H18B  2    0.319024    0.437069    0.474870    11.00000   -1.20000
AFIX   0
C19B  1    0.217025    0.604068    0.417118    11.00000    0.02550    0.02750 =
         0.05045   -0.00237   -0.00314   -0.00012
AFIX  43
H19B  2    0.187464    0.637969    0.427392    11.00000   -1.20000
AFIX   0
C20B  1    0.221035    0.640303    0.331084    11.00000    0.02826    0.03744 =
         0.03913    0.00590   -0.00226   -0.00386
C21B  1    0.218858    0.693987    0.340000    11.00000    0.02893    0.03624 =
         0.03526    0.00122   -0.00542   -0.00365
AFIX  43
H21B  2    0.234041    0.704484    0.373064    11.00000   -1.20000
AFIX   0
C22B  1    0.194843    0.732172    0.301255    11.00000    0.02615    0.03015 =
         0.04043   -0.00175   -0.00316   -0.00445
AFIX  43
H22B  2    0.193954    0.768720    0.308060    11.00000   -1.20000
AFIX   0
C23B  1    0.171700    0.718337    0.252048    11.00000    0.02095    0.03156 =
         0.03899   -0.00054   -0.00338   -0.00184
C24B  1    0.176745    0.664816    0.243376    11.00000    0.03406    0.03799 =
         0.03689   -0.00101   -0.00562   -0.00654
AFIX  43
H24B  2    0.162799    0.654379    0.210030    11.00000   -1.20000
AFIX   0
C25B  1    0.201228    0.626020    0.281249    11.00000    0.04062    0.03083 =
         0.04861   -0.00187   -0.00479   -0.00275
AFIX  43
H25B  2    0.204757    0.589490    0.273700    11.00000   -1.20000
AFIX   0
C26B  1    0.438343    0.214141    0.745755    11.00000    0.02339    0.03490 =
         0.03493    0.00130   -0.00820   -0.00053
AFIX  23
H26C  2    0.464590    0.244648    0.758664    11.00000   -1.20000
H26D  2    0.443238    0.185210    0.773534    11.00000   -1.20000
AFIX   0
C27B  1    0.497401    0.194966    0.696992    11.00000    0.02316    0.04234 =
         0.04561   -0.00240   -0.00782   -0.00241
AFIX  23
H27C  2    0.471416    0.164854    0.683112    11.00000   -1.20000
H27D  2    0.496092    0.224119    0.669409    11.00000   -1.20000
AFIX   0
C28B  1    0.596483    0.177242    0.709322    11.00000    0.02305    0.05508 =
         0.05379   -0.01059   -0.00949    0.00316
AFIX  23
H28C  2    0.628078    0.209119    0.712206    11.00000   -1.20000
H28D  2    0.596469    0.157366    0.743907    11.00000   -1.20000
AFIX   0
C29B  1    0.649788    0.142741    0.668517    11.00000    0.02951    0.04706 =
         0.06281   -0.00057   -0.01216    0.00098
C30B  1    0.800437    0.100246    0.640665    11.00000    0.02254    0.05074 =
         0.09613   -0.00252   -0.00119    0.00578
AFIX  23
H30C  2    0.864050    0.110268    0.636547    11.00000   -1.20000
H30D  2    0.777040    0.101622    0.605224    11.00000   -1.20000
AFIX   0
C31B  1    0.802669    0.045440    0.664173    11.00000    0.03992    0.06035 =
         0.10241   -0.00702   -0.00032   -0.00012
AFIX 137
H31D  2    0.850951    0.021837    0.644884    11.00000   -1.50000
H31E  2    0.742414    0.032948    0.662003    11.00000   -1.50000
H31F  2    0.816123    0.045211    0.701212    11.00000   -1.50000
AFIX   0
C32B  1    0.289527    0.183599    0.724828    11.00000    0.02930    0.02766 =
         0.03397    0.00380   -0.00779   -0.00671
C33B  1    0.320327    0.130680    0.727248    11.00000    0.03096    0.03353 =
         0.03660   -0.00138   -0.00946   -0.00202
AFIX  43
H33B  2    0.376694    0.114830    0.740627    11.00000   -1.20000
AFIX   0
C34B  1    0.253898    0.102947    0.706350    11.00000    0.03188    0.02510 =
         0.04218   -0.00092   -0.00422   -0.00199
AFIX  43
H34B  2    0.257949    0.065568    0.702878    11.00000   -1.20000
AFIX   0
C35B  1    0.182789    0.140614    0.692160    11.00000    0.02972    0.02703 =
         0.03318   -0.00193   -0.00624   -0.00148
C36B  1    0.092170    0.134566    0.668640    11.00000    0.02555    0.02817 =
         0.03960   -0.00148   -0.00609   -0.00650
C37B  1    0.076910    0.172608    0.620366    11.00000    0.02957    0.03069 =
         0.03372   -0.01042   -0.00595   -0.00753
C38B  1    0.151546    0.182681    0.584146    11.00000    0.02617    0.02848 =
         0.03762   -0.00475   -0.00766   -0.00206
AFIX  43
H38B  2    0.211918    0.165805    0.590216    11.00000   -1.20000
AFIX   0
C39B  1    0.139902    0.216211    0.540183    11.00000    0.02370    0.04474 =
         0.03743   -0.00700   -0.00260   -0.01045
AFIX  43
H39B  2    0.192165    0.222170    0.516768    11.00000   -1.20000
AFIX   0
C40B  1    0.051539    0.241836    0.529403    11.00000    0.02780    0.03541 =
         0.03600   -0.00707   -0.00514   -0.00566
C41B  1   -0.022945    0.231008    0.564589    11.00000    0.02196    0.03445 =
         0.04236   -0.00855   -0.00706   -0.00218
AFIX  43
H41B  2   -0.083558    0.247101    0.557994    11.00000   -1.20000
AFIX   0
C42B  1   -0.010869    0.197376    0.608940    11.00000    0.02704    0.03556 =
         0.03427   -0.00608   -0.00011   -0.00832
AFIX  43
H42B  2   -0.063284    0.191011    0.632059    11.00000   -1.20000
AFIX   0
C43B  1   -0.023903    0.284755    0.458725    11.00000    0.02652    0.03047 =
         0.04438   -0.00585   -0.00138   -0.00330
AFIX  43
H43B  2   -0.070009    0.261524    0.465816    11.00000   -1.20000
AFIX   0
C44B  1   -0.033988    0.325497    0.416160    11.00000    0.02552    0.02660 =
         0.03762   -0.00621   -0.00216    0.00310
C45B  1    0.012911    0.370036    0.414115    11.00000    0.02075    0.03930 =
         0.04981   -0.01236   -0.00571    0.00043
AFIX  43
H45B  2    0.052218    0.374109    0.441048    11.00000   -1.20000
AFIX   0
C46B  1    0.003408    0.408349    0.373753    11.00000    0.02584    0.02667 =
         0.04815   -0.00635   -0.00269   -0.00124
AFIX  43
H46B  2    0.036833    0.438189    0.372851    11.00000   -1.20000
AFIX   0
C47B  1   -0.055007    0.403638    0.334153    11.00000    0.02736    0.02991 =
         0.03885   -0.00503   -0.00184    0.00125
C48B  1   -0.102729    0.359353    0.336327    11.00000    0.02896    0.03059 =
         0.03948   -0.00569   -0.00944   -0.00091
AFIX  43
H48B  2   -0.142170    0.355362    0.309438    11.00000   -1.20000
AFIX   0
C49B  1   -0.093605    0.321256    0.376872    11.00000    0.02382    0.02686 =
         0.04630   -0.00448   -0.00530   -0.00146
AFIX  43
H49B  2   -0.128079    0.291825    0.378197    11.00000   -1.20000
AFIX   0
C50B  1   -0.067302    0.444583    0.291950    11.00000    0.02732    0.02396 =
         0.05640   -0.00645   -0.00508   -0.00072
AFIX  43
H50B  2   -0.116848    0.444141    0.270213    11.00000   -1.20000
AFIX   0
C51B  1   -0.036624    0.522779    0.245193    11.00000    0.03081    0.02075 =
         0.06514   -0.00501    0.00202   -0.00125
C52B  1    0.033494    0.542440    0.212588    11.00000    0.02339    0.02611 =
         0.06042   -0.00874   -0.00059   -0.00123
AFIX  43
H52B  2    0.094893    0.524684    0.212809    11.00000   -1.20000
AFIX   0
C53B  1    0.015821    0.587515    0.179646    11.00000    0.02957    0.02694 =
         0.05641   -0.01092   -0.00061   -0.00511
AFIX  43
H53B  2    0.065043    0.599830    0.157435    11.00000   -1.20000
AFIX   0
C54B  1   -0.074329    0.615261    0.178745    11.00000    0.02506    0.02983 =
         0.05705   -0.00792   -0.00343   -0.00570
C55B  1   -0.143697    0.594220    0.210567    11.00000    0.02476    0.02679 =
         0.07601   -0.00285    0.00040   -0.00145
AFIX  43
H55B  2   -0.205355    0.611520    0.209979    11.00000   -1.20000
AFIX   0
C56B  1   -0.127093    0.549297    0.243017    11.00000    0.02928    0.02455 =
         0.07313   -0.00335    0.00524   -0.00458
AFIX  43
H56B  2   -0.176924    0.536155    0.264020    11.00000   -1.20000
AFIX   0
C57B  1    0.094508    0.075858    0.652013    11.00000    0.03078    0.02763 =
         0.04162   -0.00407   -0.00786   -0.00751
AFIX  23
H57C  2    0.107766    0.051758    0.683127    11.00000   -1.20000
H57D  2    0.031914    0.071133    0.642422    11.00000   -1.20000
AFIX   0
C58B  1    0.163693    0.058151    0.606730    11.00000    0.02784    0.03834 =
         0.04164   -0.00776   -0.00605   -0.00791
AFIX  23
H58C  2    0.224247    0.069720    0.612149    11.00000   -1.20000
H58D  2    0.142465    0.075713    0.573453    11.00000   -1.20000
AFIX   0
C59B  1    0.176186   -0.002387    0.601653    11.00000    0.02559    0.03543 =
         0.04710   -0.00366   -0.00204   -0.00514
AFIX  23
H59C  2    0.222231   -0.011712    0.571726    11.00000   -1.20000
H59D  2    0.201167   -0.019762    0.634108    11.00000   -1.20000
AFIX   0
C60B  1    0.087139   -0.024033    0.593035    11.00000    0.03104    0.02673 =
         0.03956   -0.00322    0.00078    0.00123
C61B  1    0.003616   -0.063146    0.533643    11.00000    0.03843    0.03415 =
         0.05832   -0.00796   -0.01772   -0.00821
AFIX  23
H61C  2   -0.047823   -0.034291    0.528467    11.00000   -1.20000
H61D  2   -0.015613   -0.087254    0.563335    11.00000   -1.20000
AFIX   0
C62B  1    0.027504   -0.093282    0.484423    11.00000    0.05236    0.04781 =
         0.06433   -0.01624   -0.02166    0.00320
AFIX 137
H62D  2   -0.022788   -0.113961    0.478864    11.00000   -1.50000
H62E  2    0.084941   -0.117458    0.487928    11.00000   -1.50000
H62F  2    0.035997   -0.068155    0.454256    11.00000   -1.50000
AFIX   0
C63B  1    0.012413    0.142991    0.711477    11.00000    0.03359    0.02477 =
         0.03522   -0.00239   -0.01056   -0.00893
C64B  1   -0.041266    0.108001    0.737253    11.00000    0.03504    0.02478 =
         0.04003   -0.00187   -0.00543   -0.00576
AFIX  43
H64B  2   -0.035027    0.070719    0.732696    11.00000   -1.20000
AFIX   0
C65B  1   -0.107850    0.136790    0.771952    11.00000    0.03236    0.02968 =
         0.03795    0.00271   -0.00415   -0.00939
AFIX  43
H65B  2   -0.154186    0.122281    0.794723    11.00000   -1.20000
AFIX   0
C66B  1   -0.093897    0.188683    0.766987    11.00000    0.02253    0.03289 =
         0.03035   -0.00033   -0.00453   -0.00535
C67B  1   -0.148883    0.238411    0.791007    11.00000    0.02623    0.03227 =
         0.03294   -0.00030   -0.00135   -0.00446
C68B  1   -0.242824    0.221705    0.817117    11.00000    0.02485    0.04063 =
         0.04542   -0.00279   -0.00628   -0.00923
AFIX  23
H68C  2   -0.267017    0.198360    0.793145    11.00000   -1.20000
H68D  2   -0.230597    0.200615    0.850240    11.00000   -1.20000
AFIX   0
C69B  1   -0.316703    0.268105    0.829451    11.00000    0.02872    0.04998 =
         0.06429   -0.00294   -0.00013   -0.00368
AFIX  23
H69C  2   -0.328329    0.289632    0.796501    11.00000   -1.20000
H69D  2   -0.293274    0.291081    0.854087    11.00000   -1.20000
AFIX   0
C70B  1   -0.407554    0.251021    0.853677    11.00000    0.02752    0.08408 =
         0.05424   -0.00383   -0.00119   -0.01225
AFIX  43
H70C  2   -0.458515    0.248074    0.833709    11.00000   -1.20000
AFIX   0
C71B  1   -0.409214    0.239713    0.909722    11.00000    0.03773    0.05010 =
         0.06328    0.00344   -0.01461   -0.00556
C72B  1   -0.501726    0.207837    0.984338    11.00000    0.03722    0.13933 =
         0.07611    0.03482    0.00813   -0.00335
AFIX  23
H72C  2   -0.495188    0.239030    1.004790    11.00000   -1.20000
H72D  2   -0.455593    0.177787    0.994820    11.00000   -1.20000
AFIX   0
C73B  1   -0.600022    0.192547    0.993503    11.00000    0.04826    0.14889 =
         0.09530    0.01684    0.01879   -0.01416
AFIX 137
H73D  2   -0.613164    0.183055    1.030969    11.00000   -1.50000
H73E  2   -0.605305    0.162010    0.972501    11.00000   -1.50000
H73F  2   -0.644543    0.222784    0.982909    11.00000   -1.50000
AFIX   0
C74B  1   -0.096448    0.259417    0.833016    11.00000    0.02272    0.02486 =
         0.03771    0.00227   -0.00247   -0.00651
C75B  1   -0.115467    0.262822    0.885628    11.00000    0.03038    0.02911 =
         0.03824   -0.00068   -0.00039   -0.00836
AFIX  43
H75B  2   -0.165152    0.248961    0.906116    11.00000   -1.20000
AFIX   0
C76B  1   -0.048089    0.290775    0.904893    11.00000    0.03530    0.03500 =
         0.03377   -0.00409   -0.00502   -0.00542
AFIX  43
H76B  2   -0.044625    0.298800    0.940587    11.00000   -1.20000
AFIX   0
C77B  1    0.010774    0.304089    0.863214    11.00000    0.02782    0.02930 =
         0.03721   -0.00617   -0.00687   -0.00315
C78B  1    0.092113    0.335950    0.859771    11.00000    0.02784    0.03154 =
         0.03995   -0.00660   -0.00422   -0.00302
C79B  1    0.098795    0.356811    0.915865    11.00000    0.03068    0.05233 =
         0.05829   -0.02387   -0.00346   -0.00314
AFIX  23
H79C  2    0.036219    0.372879    0.929074    11.00000   -1.20000
H79D  2    0.116970    0.325780    0.939791    11.00000   -1.20000
AFIX   0
C80B  1    0.165608    0.397373    0.919791    11.00000    0.04350    0.05520 =
         0.08508   -0.03304   -0.01075   -0.01242
AFIX  23
H80C  2    0.206656    0.385182    0.948192    11.00000   -1.20000
H80D  2    0.204976    0.399119    0.886257    11.00000   -1.20000
AFIX   0
C81B  1    0.120283    0.449645    0.930400    11.00000    0.10059    0.04293 =
         0.17143   -0.04140    0.05763   -0.03210
AFIX  43
H81C  2    0.054781    0.457311    0.935323    11.00000   -1.20000
AFIX   0
C82B  1    0.182530    0.491011    0.933182    11.00000    0.09236    0.03583 =
         0.07612   -0.01177    0.02732   -0.01547
C83B  1    0.198525    0.573097    0.967403    11.00000    0.10860    0.03958 =
         0.06358   -0.01483    0.01940   -0.03190
AFIX  23
H83C  2    0.205924    0.590526    0.931796    11.00000   -1.20000
H83D  2    0.260859    0.560845    0.979264    11.00000   -1.20000
AFIX   0
C84B  1    0.146294    0.611282    1.004807    11.00000    0.10916    0.03940 =
         0.06282   -0.00862    0.00965   -0.01896
AFIX 137
H84D  2    0.180831    0.641625    1.007173    11.00000   -1.50000
H84E  2    0.138205    0.593425    1.039722    11.00000   -1.50000
H84F  2    0.085441    0.623948    0.992166    11.00000   -1.50000
AFIX   0
MOLE 3
O1C   4    0.923460    0.208853    0.197036    11.00000    0.02380    0.03266 =
         0.03478   -0.01224   -0.00287   -0.00322
N1C   3    0.937684    0.172115    0.160704    11.00000    0.02372    0.02305 =
         0.03413   -0.00432   -0.00327   -0.00231
C1C   1    0.864861    0.151712    0.144435    11.00000    0.01909    0.03552 =
         0.04788   -0.01277   -0.00676   -0.00136
AFIX  43
H1C   2    0.803798    0.164384    0.157971    11.00000   -1.20000
AFIX   0
C2C   1    0.878726    0.112304    0.108025    11.00000    0.02222    0.03842 =
         0.04805   -0.00949   -0.01084   -0.00442
AFIX  43
H2C   2    0.827130    0.097501    0.097368    11.00000   -1.20000
AFIX   0
C3C   1    0.967469    0.094229    0.086945    11.00000    0.02745    0.02492 =
         0.03123   -0.00231   -0.00596   -0.00018
C4C   1    1.040035    0.117567    0.103736    11.00000    0.02084    0.04246 =
         0.04375   -0.01275   -0.00181   -0.00180
AFIX  43
H4C   2    1.101505    0.106773    0.089574    11.00000   -1.20000
AFIX   0
C5C   1    1.024432    0.156094    0.140571    11.00000    0.02203    0.04171 =
         0.04456   -0.01074   -0.00155   -0.00763
AFIX  43
H5C   2    1.075034    0.171416    0.151810    11.00000   -1.20000
AFIX   0
C6C   1    0.982267    0.053777    0.049051    11.00000    0.02450    0.03451 =
         0.03745   -0.00143   -0.00912   -0.00138
C7C   1    0.993276    0.019496    0.017863    11.00000    0.03128    0.03215 =
         0.03836   -0.00613   -0.00986    0.00127
MOLE 4
O1D   4    0.074149    0.289006    0.710492    11.00000    0.02651    0.02610 =
         0.04109    0.00109   -0.00578   -0.00377
N1D   3    0.061056    0.326625    0.672658    11.00000    0.02344    0.02151 =
         0.03495    0.00361   -0.00614   -0.00405
C1D   1    0.018110    0.375271    0.685330    11.00000    0.04741    0.02735 =
         0.04596   -0.00246    0.00703   -0.00400
AFIX  43
H1D   2   -0.001534    0.382277    0.721059    11.00000   -1.20000
AFIX   0
C2D   1    0.002977    0.414261    0.646901    11.00000    0.04601    0.02251 =
         0.05075   -0.00142    0.00430   -0.00140
AFIX  43
H2D   2   -0.028538    0.448031    0.656234    11.00000   -1.20000
AFIX   0
C3D   1    0.032498    0.405856    0.594394    11.00000    0.02783    0.02749 =
         0.04575    0.00100   -0.01107   -0.01000
C4D   1    0.078903    0.355329    0.583274    11.00000    0.03480    0.03450 =
         0.03144   -0.00050   -0.00558    0.00065
AFIX  43
H4D   2    0.102334    0.347710    0.548201    11.00000   -1.20000
AFIX   0
C5D   1    0.090425    0.317127    0.622752    11.00000    0.03472    0.03015 =
         0.03697   -0.00591   -0.00976   -0.00134
AFIX  43
H5D   2    0.120291    0.282695    0.614439    11.00000   -1.20000
AFIX   0
C6D   1    0.018117    0.446725    0.553541    11.00000    0.02660    0.03009 =
         0.04340   -0.00318   -0.00396   -0.00512
C7D   1    0.006991    0.480480    0.519621    11.00000    0.02614    0.03545 =
         0.04173   -0.00016   -0.00335   -0.00472
MOLE 10
PART 1
C1U   1    0.542396    0.418014    0.491118    10.75000    0.04680    0.05904 =
         0.08935   -0.01540   -0.00511   -0.00789
AFIX 137
H1UA  2    0.494475    0.428103    0.519361    10.75000   -1.50000
H1UB  2    0.514104    0.419422    0.457482    10.75000   -1.50000
H1UC  2    0.588983    0.442785    0.488922    10.75000   -1.50000
AFIX   0
C2U   1    0.587552    0.362737    0.502686    10.75000    0.02551    0.06654 =
         0.07011   -0.01739   -0.00586   -0.00002
C3U   1    0.651620    0.335844    0.466629    10.75000    0.03699    0.06495 =
         0.05573   -0.01035    0.00219   -0.01255
AFIX  43
H3U   2    0.668324    0.353402    0.433939    10.75000   -1.20000
AFIX   0
C4U   1    0.691479    0.284274    0.477219    10.75000    0.02767    0.05875 =
         0.05975   -0.01710    0.00135   -0.00766
AFIX  43
H4U   2    0.732142    0.266323    0.450972    10.75000   -1.20000
AFIX   0
C5U   1    0.673095    0.258560    0.525253    10.75000    0.03185    0.07440 =
         0.05847   -0.00544    0.00019   -0.01358
C6U   1    0.607930    0.284645    0.560955    10.75000    0.03727    0.09867 =
         0.05681    0.00016    0.00322   -0.01935
AFIX  43
H6U   2    0.591460    0.266895    0.593579    10.75000   -1.20000
AFIX   0
C7U   1    0.566602    0.335607    0.550230    10.75000    0.02151    0.08951 =
         0.06354   -0.02488   -0.00539   -0.00037
AFIX  43
H7U   2    0.522987    0.352538    0.575776    10.75000   -1.20000
AFIX   0
C8U   1    0.713718    0.201099    0.536846    10.75000    0.04383    0.10547 =
         0.07467    0.02071    0.00444    0.00209
AFIX 137
H8UA  2    0.760507    0.200182    0.562343    10.75000   -1.50000
H8UB  2    0.742508    0.185547    0.504133    10.75000   -1.50000
H8UC  2    0.664293    0.180573    0.551526    10.75000   -1.50000
AFIX   0
PART 2 10.25
same 0.005 c1u > C8u
simu 0.01 0.02 c1u' > C8u'
delu c1u' > C8u'
isor 0.01 c1u' > C8u'
C1U'  1    0.536379    0.419498    0.517373    10.25000    0.04423    0.06274 =
         0.06169   -0.00443    0.00497    0.00225
AFIX 137
H1UD  2    0.468926    0.420033    0.520082    10.25000   -1.50000
H1UE  2    0.556218    0.437337    0.483976    10.25000   -1.50000
H1UF  2    0.554356    0.438107    0.546822    10.25000   -1.50000
AFIX   0
C2U'  1    0.581534    0.363147    0.519259    10.25000    0.04517    0.04978 =
         0.05166   -0.00445   -0.00256   -0.00908
C3U'  1    0.639959    0.341971    0.477368    10.25000    0.04747    0.04712 =
         0.04924   -0.00129   -0.00172   -0.00783
AFIX  43
H3U'  2    0.642594    0.361240    0.444303    10.25000   -1.20000
AFIX   0
C4U'  1    0.694155    0.293333    0.483201    10.25000    0.04487    0.04602 =
         0.04596   -0.00016   -0.00123   -0.00686
AFIX  43
H4U'  2    0.745154    0.283894    0.458345    10.25000   -1.20000
AFIX   0
C5U'  1    0.674431    0.258549    0.524917    10.25000    0.04419    0.04302 =
         0.04319   -0.00431   -0.00199   -0.00801
C6U'  1    0.614217    0.278643    0.566282    10.25000    0.04359    0.04557 =
         0.04445   -0.00747   -0.00297   -0.00709
AFIX  43
H6U'  2    0.600594    0.255910    0.596089    10.25000   -1.20000
AFIX   0
C7U'  1    0.573872    0.330853    0.564955    10.25000    0.04583    0.05041 =
         0.04900   -0.00704   -0.00234   -0.00530
AFIX  43
H7U'  2    0.540319    0.345010    0.595705    10.25000   -1.20000
AFIX   0
C8U'  1    0.729090    0.203457    0.530671    10.25000    0.04143    0.02745 =
         0.03009   -0.00754    0.00748   -0.02045
AFIX 137
H8UD  2    0.715925    0.188279    0.566339    10.25000   -1.50000
H8UE  2    0.795481    0.206294    0.524557    10.25000   -1.50000
H8UF  2    0.711068    0.180317    0.504823    10.25000   -1.50000
AFIX   0
MOLE 11
PART 1 10.8
isor 0.01 c1t > C8t
C1T   1    0.365774    0.310954    0.443308    10.80000    0.10532    0.07856 =
         0.07064   -0.00891    0.02764   -0.02717
AFIX 137
H1TA  2    0.371158    0.329449    0.475448    10.80000   -1.20000
H1TB  2    0.421859    0.285920    0.435976    10.80000   -1.20000
H1TC  2    0.311788    0.291393    0.448182    10.80000   -1.20000
AFIX   0
C2T   1    0.354421    0.350556    0.398275    10.80000    0.06259    0.06215 =
         0.05423   -0.03421    0.01496   -0.00680
C3T   1    0.265609    0.374200    0.379295    10.80000    0.03253    0.09022 =
         0.08301   -0.03733    0.00412   -0.01749
AFIX  43
H3T   2    0.210323    0.362828    0.395949    10.80000   -1.20000
AFIX   0
C4T   1    0.258914    0.410223    0.340501    10.80000    0.03473    0.08628 =
         0.07224   -0.04094   -0.01067    0.00667
AFIX  43
H4T   2    0.198746    0.424339    0.331111    10.80000   -1.20000
AFIX   0
C5T   1    0.334067    0.428897    0.312448    10.80000    0.04258    0.05535 =
         0.07985   -0.02781   -0.00648    0.01015
C6T   1    0.419973    0.407626    0.328644    10.80000    0.03667    0.04792 =
         0.08287   -0.01689   -0.00730   -0.00619
AFIX  43
H6T   2    0.474351    0.419119    0.310935    10.80000   -1.20000
AFIX   0
C7T   1    0.428439    0.368564    0.371655    10.80000    0.02328    0.04315 =
         0.07824   -0.02553   -0.01352    0.00894
AFIX  43
H7T   2    0.488511    0.355003    0.381607    10.80000   -1.20000
AFIX   0
C8T   1    0.324169    0.470909    0.268674    10.80000    0.09169    0.05998 =
         0.13564   -0.01269   -0.05177    0.03072
AFIX 137
H8TA  2    0.348195    0.502961    0.278672    10.80000   -1.50000
H8TB  2    0.258619    0.479603    0.262228    10.80000   -1.50000
H8TC  2    0.359229    0.457600    0.236537    10.80000   -1.50000
AFIX   0
PART 2 10.2
dfix 1.5 c5t' c8t'
dfix -2.2 c4t' c8t'
same 0.003 c1t > C8t
simu 0.01 0.02 c1t' > C8t'
delu c1t' > C8t'
isor 0.01 c1t' > C8t'
C1T'  1    0.261202    0.321208    0.442641    10.20000    0.08652    0.09215 =
         0.10015   -0.04869   -0.03274   -0.01449
AFIX 137
H1TD  2    0.317299    0.305252    0.458912    10.20000   -1.50000
H1TE  2    0.230326    0.293039    0.429554    10.20000   -1.50000
H1TF  2    0.219208    0.340922    0.468891    10.20000   -1.50000
AFIX   0
C2T'  1    0.286645    0.358244    0.397987    10.20000    0.14083    0.13943 =
         0.14138   -0.00976   -0.01338   -0.01633
C3T'  1    0.232502    0.409090    0.383547    10.20000    0.14653    0.14313 =
         0.14640   -0.00416   -0.01263   -0.01582
AFIX  43
H3T'  2    0.181871    0.422673    0.406973    10.20000   -1.20000
AFIX   0
C4T'  1    0.251142    0.436507    0.339676    10.20000    0.14847    0.14559 =
         0.14925   -0.00657   -0.00993   -0.01815
AFIX  43
H4T'  2    0.211203    0.468122    0.331859    10.20000   -1.20000
AFIX   0
C5T'  1    0.325738    0.421887    0.304215    10.20000    0.14882    0.14780 =
         0.14985   -0.00767   -0.00939   -0.01677
C6T'  1    0.388686    0.380092    0.321544    10.20000    0.14993    0.14851 =
         0.14914   -0.00678   -0.00718   -0.01576
AFIX  43
H6T'  2    0.446105    0.371626    0.301472    10.20000   -1.20000
AFIX   0
C7T'  1    0.368448    0.349367    0.369401    10.20000    0.14614    0.14420 =
         0.14656   -0.00674   -0.00815   -0.01773
AFIX  43
H7T'  2    0.414098    0.322093    0.381100    10.20000   -1.20000
AFIX   0
C8T'  1    0.332035    0.444303    0.248403    10.20000    0.14541    0.14555 =
         0.14937   -0.01233   -0.01192   -0.01188
AFIX 137
H8TD  2    0.384237    0.424425    0.228259    10.20000   -1.50000
H8TE  2    0.341505    0.481904    0.248168    10.20000   -1.50000
H8TF  2    0.274474    0.441216    0.232344    10.20000   -1.50000
AFIX   0

PART 0
MOLE 12
C1Q   1    1.523171   -0.102923    0.119815    11.00000    0.38917    0.06567 =
         0.13384   -0.00084   -0.05669    0.01782
AFIX 137
H1QA  2    1.588439   -0.118233    0.118572    11.00000   -1.50000
H1QB  2    1.511158   -0.082452    0.086793    11.00000   -1.50000
H1QC  2    1.483840   -0.131637    0.124448    11.00000   -1.50000
AFIX   0
C2Q   1    1.501605   -0.066440    0.165713    11.00000    0.14290    0.05834 =
         0.07280    0.02214   -0.01613   -0.01201
C3Q   1    1.414772   -0.058746    0.191040    11.00000    0.11930    0.22299 =
         0.07813    0.04538   -0.02583   -0.10628
AFIX  43
H3Q   2    1.367490   -0.076650    0.179401    11.00000   -1.20000
AFIX   0
C4Q   1    1.393893   -0.026501    0.232115    11.00000    0.05238    0.30145 =
         0.07359   -0.01047    0.00220   -0.05148
AFIX  43
H4Q   2    1.332808   -0.022328    0.248775    11.00000   -1.20000
AFIX   0
C5Q   1    1.459349   -0.000167    0.249630    11.00000    0.08519    0.20205 =
         0.09277   -0.02136   -0.00582   -0.02181
C6Q   1    1.548507   -0.007539    0.222904    11.00000    0.05986    0.09216 =
         0.10875    0.00816   -0.01567   -0.03084
AFIX  43
H6Q   2    1.596575    0.009902    0.234289    11.00000   -1.20000
AFIX   0
C7Q   1    1.565815   -0.038369    0.182303    11.00000    0.04598    0.09319 =
         0.08237    0.00522   -0.00972    0.00350
AFIX  43
H7Q   2    1.625574   -0.041020    0.163965    11.00000   -1.20000
AFIX   0
C8Q   1    1.434159    0.036349    0.295836    11.00000    0.29227    0.39476 =
         0.16071   -0.17779    0.02885   -0.02965
AFIX 137
H8QA  2    1.479343    0.061813    0.295403    11.00000   -1.50000
H8QB  2    1.434815    0.014897    0.329062    11.00000   -1.50000
H8QC  2    1.372173    0.055745    0.292661    11.00000   -1.50000
AFIX   6
MOLE 12
isor 0.005 c1v > C4v'
PART 1 10.50
C1V   1    0.544759    0.066927    0.080384    10.50000    0.17492    0.15928 =
         0.15217   -0.01355   -0.02913   -0.03825
AFIX 137
H1VA  2    0.583902    0.046008    0.105405    10.50000   -1.50000
H1VB  2    0.486194    0.081462    0.099010    10.50000   -1.50000
H1VC  2    0.576767    0.096229    0.064303    10.50000   -1.50000
AFIX   5
C2V   1    0.527229    0.035007    0.041991    10.50000    0.18510    0.18202 =
         0.18296   -0.00629   -0.01317   -0.02372
C3V   1    0.445258    0.037733    0.029804    10.50000    0.23038    0.23093 =
         0.23010   -0.00997   -0.02038   -0.03252
AFIX  43
H3V   2    0.400995    0.063684    0.046376    10.50000   -1.20000
AFIX   5
C4V   1    0.411970    0.004484   -0.007639    10.50000    0.09351    0.09597 =
         0.09423   -0.00373   -0.01043   -0.01255
AFIX  43
H4V   2    0.347068    0.007918   -0.010665    10.50000   -1.20000
AFIX   0

PART  2 10.50

same 0.005 c1v > C4v
C1V'  1    0.461087    0.067361    0.085494    10.50000    0.11855    0.09513 =
         0.08962    0.01931    0.00224    0.00654
AFIX 137
H1VD  2    0.399708    0.087207    0.081430    10.50000   -1.20000
H1VE  2    0.506735    0.092431    0.085976    10.50000   -1.20000
H1VF  2    0.459727    0.045811    0.118656    10.50000   -1.20000
AFIX   0
C2V'  1    0.485031    0.034626    0.044052    10.50000    0.06895    0.05550 =
         0.06420    0.01902   -0.00249   -0.00939
C3V'  1    0.423437    0.030665    0.013585    10.50000    0.06612    0.06686 =
         0.07342   -0.00092    0.00263   -0.01576
AFIX  43
H3V'  2    0.365112    0.051274    0.021073    10.50000   -1.20000
AFIX   0
C4V'  1    0.432129   -0.002389   -0.032256    10.50000    0.06477    0.07441 =
         0.07024    0.00139   -0.00215   -0.01091
AFIX  43
H4V'  2    0.381847   -0.001821   -0.053661    10.50000   -1.20000
AFIX   0

PART 0
MOLE 14
PART 1 10.60
isor 0.01 c1r > C8r
C1R   1    0.387077    0.318520    0.075711    10.60000    0.07282    0.10150 =
         0.13212   -0.00091    0.00781   -0.02454
AFIX 137
H1RA  2    0.441480    0.303579    0.053614    10.60000   -1.50000
H1RB  2    0.386701    0.357137    0.076900    10.60000   -1.50000
H1RC  2    0.330689    0.311038    0.060834    10.60000   -1.50000
AFIX  66
C2R   1    0.390750    0.293343    0.131344    10.60000    0.03673    0.07958 =
         0.09316   -0.00204   -0.01666   -0.01509
C3R   1    0.374567    0.326106    0.173986    10.60000    0.04400    0.08895 =
         0.12688   -0.00828   -0.01383   -0.03451
AFIX  43
H3R   2    0.359555    0.363483    0.168249    10.60000   -1.20000
AFIX  65
C4R   1    0.380349    0.304180    0.225023    10.60000    0.05193    0.09088 =
         0.09002   -0.00881   -0.00731   -0.02949
AFIX  43
H4R   2    0.369289    0.326572    0.254167    10.60000   -1.20000
AFIX  65
C5R   1    0.402313    0.249492    0.233418    10.60000    0.02372    0.07137 =
         0.08567   -0.01484    0.00675   -0.01848
C6R   1    0.418496    0.216728    0.190775    10.60000    0.01780    0.09367 =
         0.09567    0.00144    0.00043   -0.01864
AFIX  43
H6R   2    0.433508    0.179351    0.196513    10.60000   -1.20000
AFIX  65
C7R   1    0.412715    0.238654    0.139738    10.60000    0.02394    0.08763 =
         0.09065   -0.00774   -0.01452   -0.01722
AFIX  43
H7R   2    0.423775    0.216261    0.110594    10.60000   -1.20000
AFIX   0
C8R   1    0.414095    0.228115    0.288047    10.60000    0.02690    0.16899 =
         0.13737    0.01731   -0.00625   -0.04336
AFIX 137
H8RA  2    0.403175    0.190672    0.290923    10.60000   -1.50000
H8RB  2    0.369649    0.248686    0.312504    10.60000   -1.50000
H8RC  2    0.477258    0.230838    0.296870    10.60000   -1.50000
AFIX   0
PART 2 10.40
same 0.01 c1r > c8r
simu 0.01 0.02 c1r' > C8r'
delu c1r' > C8r'
isor 0.01 c1r' > C8r'
C1R'  1    0.361092    0.354691    0.178007    10.40000    0.11194    0.12588 =
         0.15561    0.00060   -0.01908   -0.00239
AFIX  33
H1RD  2    0.352952    0.375335    0.209832    10.40000   -1.50000
H1RE  2    0.412284    0.366196    0.154572    10.40000   -1.50000
H1RF  2    0.303990    0.360494    0.159772    10.40000   -1.50000
AFIX   0
C2R'  1    0.383039    0.295411    0.193383    10.40000    0.07716    0.11613 =
         0.11043   -0.00146   -0.00951   -0.02443
C3R'  1    0.395094    0.280238    0.245946    10.40000    0.08150    0.11416 =
         0.11330   -0.00216   -0.00687   -0.02385
AFIX  43
H3R'  2    0.388160    0.306113    0.272039    10.40000   -1.20000
AFIX   0
C4R'  1    0.417389    0.226697    0.259463    10.40000    0.07630    0.11652 =
         0.11440    0.00193   -0.00694   -0.02083
AFIX  43
H4R'  2    0.424999    0.215960    0.295316    10.40000   -1.20000
AFIX   0
C5R'  1    0.428801    0.188592    0.222064    10.40000    0.06276    0.10943 =
         0.11702    0.00588   -0.00751   -0.02632
C7R'  1    0.420306    0.203208    0.168773    10.40000    0.06388    0.11441 =
         0.11073   -0.00172   -0.00486   -0.02707
AFIX  43
H7R'  2    0.429449    0.177534    0.142439    10.40000   -1.20000
AFIX   0
C6R'  1    0.397883    0.257016    0.156320    10.40000    0.07174    0.11563 =
         0.10809    0.00234   -0.00493   -0.02378
AFIX  43
H6R'  2    0.392459    0.268015    0.120337    10.40000   -1.20000
AFIX   0
C8R'  1    0.450325    0.132328    0.239668    10.40000    0.06487    0.11200 =
         0.16450    0.01617   -0.02754   -0.02650
AFIX 137
H8RD  2    0.502657    0.115530    0.217208    10.40000   -1.50000
H8RE  2    0.396115    0.113778    0.237187    10.40000   -1.50000
H8RF  2    0.466527    0.130235    0.276323    10.40000   -1.50000
AFIX   0
PART 0
MOLE 15
PART 2 10.30
SAME 0.01 C1S > C8S
isor 0.01 c1s' > C8s'
C1S'  1    0.444299    0.393005    0.820690    10.30000    0.07859    0.09419 =
         0.12129   -0.01425   -0.02546   -0.01059
AFIX 137
H1SA  2    0.496317    0.364517    0.816929    10.30000   -1.50000
H1SB  2    0.386139    0.377348    0.826663    10.30000   -1.50000
H1SC  2    0.451714    0.414162    0.850723    10.30000   -1.50000
AFIX   0
C2S'  1    0.442323    0.428627    0.770722    10.30000    0.06129    0.05602 =
         0.07697   -0.02219   -0.00664   -0.00984
C3S'  1    0.373386    0.470506    0.762199    10.30000    0.04535    0.04488 =
         0.05356   -0.00100   -0.01132   -0.00058
AFIX  43
H3S'  2    0.323215    0.477548    0.788175    10.30000   -1.20000
AFIX   0
C4S'  1    0.377039    0.502237    0.716034    10.30000    0.05710    0.06539 =
         0.06100   -0.01263    0.00693   -0.00355
AFIX  43
H4S'  2    0.331384    0.532060    0.711385    10.30000   -1.20000
AFIX   0
C5S'  1    0.447339    0.490437    0.676652    10.30000    0.07804    0.08466 =
         0.08363   -0.00626   -0.00264   -0.01936
C6S'  1    0.514789    0.447564    0.684490    10.30000    0.05851    0.06778 =
         0.07219   -0.01286    0.00508   -0.00704
AFIX  43
H6S'  2    0.564126    0.439824    0.658160    10.30000   -1.20000
AFIX   0
C7S'  1    0.510457    0.415999    0.730574    10.30000    0.04652    0.05927 =
         0.06262   -0.01211   -0.00728   -0.00606
AFIX  43
H7S'  2    0.554661    0.385375    0.734692    10.30000   -1.20000
AFIX   0
C8S'  1    0.446849    0.525897    0.626327    10.30000    0.15267    0.14553 =
         0.14339    0.00525   -0.00217   -0.02596
AFIX  33
H8SA  2    0.393471    0.553634    0.628979    10.30000   -1.50000
H8SB  2    0.504104    0.542551    0.621532    10.30000   -1.50000
H8SC  2    0.442657    0.504313    0.596099    10.30000   -1.50000
AFIX   0

PART 1 10.70
C1S   1    0.334865    0.557675    0.664357    10.70000    0.05017    0.03835 =
         0.11495   -0.00993   -0.02666   -0.00144
AFIX 137
H1SD  2    0.272116    0.550337    0.659122    10.70000   -1.50000
H1SE  2    0.365158    0.569145    0.630578    10.70000   -1.50000
H1SF  2    0.331557    0.585931    0.689430    10.70000   -1.50000
AFIX  66
C2S   1    0.390239    0.507528    0.685943    10.70000    0.02948    0.02939 =
         0.06357   -0.01555   -0.01400    0.00449
C3S   1    0.464125    0.480411    0.656312    10.70000    0.03747    0.04173 =
         0.06316   -0.00665    0.00216   -0.01601
AFIX  43
H3S   2    0.480165    0.492659    0.621209    10.70000   -1.20000
AFIX  65
C4S   1    0.514540    0.435375    0.678040    10.70000    0.02115    0.04941 =
         0.11070   -0.02689    0.00628   -0.00570
AFIX  43
H4S   2    0.565038    0.416842    0.657788    10.70000   -1.20000
AFIX  65
C5S   1    0.491071    0.417454    0.729400    10.70000    0.02438    0.05732 =
         0.12768    0.00323   -0.02467   -0.00034
C6S   1    0.417185    0.444571    0.759032    10.70000    0.04832    0.06127 =
         0.06083   -0.00531   -0.02234   -0.02165
AFIX  43
H6S   2    0.401144    0.432323    0.794134    10.70000   -1.20000
AFIX  65
C7S   1    0.366768    0.489607    0.737304    10.70000    0.03266    0.04306 =
         0.04549   -0.01262   -0.00230   -0.01046
AFIX  43
H7S   2    0.316270    0.508140    0.757556    10.70000   -1.20000
AFIX   0
C8S   1    0.545928    0.366689    0.751066    10.70000    0.04049    0.06780 =
         0.15002    0.00906   -0.04385   -0.01095
AFIX 137
H8SD  2    0.538139    0.365443    0.789688    10.70000   -1.50000
H8SE  2    0.611699    0.366471    0.739423    10.70000   -1.50000
H8SF  2    0.523163    0.335561    0.737997    10.70000   -1.50000
PART 0
REM #####
AFIX   0
HKLF 4


REM  ICIQ 14a-21 ACL005LT 20220127 in P-1
REM wR2 = 0.343599, GooF = S = 1.06623, Restrained GooF = 1.06615 for all data
REM R1 = 0.114891 for 19610 Fo > 4sig(Fo) and 0.223028 for all 42691 data
REM 2679 parameters refined using 612 restraints

END

WGHT      0.1569     18.8088

REM Highest difference peak  0.940,  deepest hole -0.567,  1-sigma level  0.102
Q1    1   0.4360  0.2660  0.4569  11.00000  0.05    0.94
Q2    1   0.3457  0.0946  0.0573  11.00000  0.05    0.71
Q3    1   0.1758  0.4305  0.9599  11.00000  0.05    0.70
Q4    1   0.4407  0.1607  0.1843  11.00000  0.05    0.68
Q5    1   1.2730  0.0447  0.4670  11.00000  0.05    0.58
Q6    1   1.4208 -0.1731  0.1600  11.00000  0.05    0.58
Q7    1   0.4270  0.1807  0.2550  11.00000  0.05    0.54
Q8    1   0.3974  0.2559  0.1975  11.00000  0.05    0.54
Q9    1   0.4967  0.4484  0.0625  11.00000  0.05    0.53
Q10   1   0.3218  0.3527  0.5750  11.00000  0.05    0.53
Q11   1   0.3200  0.3014  0.6386  11.00000  0.05    0.51
Q12   1   0.5408  0.3420  0.0373  11.00000  0.05    0.51
Q13   1   0.9360  0.2098  0.1569  11.00000  0.05    0.50
Q14   1  -0.4220  0.1975  0.8590  11.00000  0.05    0.50
Q15   1   0.5949  0.0869  0.4652  11.00000  0.05    0.48
Q16   1   0.4997  0.5973 -0.0475  11.00000  0.05    0.48
Q17   1   0.2270  0.5700  0.4249  11.00000  0.05    0.47
Q18   1   0.9205  0.1738  0.2026  11.00000  0.05    0.47
Q19   1   0.4361  0.3996  0.2791  11.00000  0.05    0.47
Q20   1   0.4211  0.2015  0.1394  11.00000  0.05    0.47
;
_shelx_res_checksum   25040

_shelx_hkl_file
;
   0   0   3-0.79891 0.36583   8
   0   0   3 33.9105 0.54941  13
   0   0   4 31.8901 2.62705  13
   0   0   4 12.4911 2.59149   8
   0   0  -4 31.7934 2.61102   8
   0   0  -5 215.142 24.1789   8
   0   0  -5 183.801 24.1800  13
   0   0   5 222.570 24.1833  13
   0   0   5 211.347 24.1784   8
   0   0   6 8.54270 1.25069  13
   0   0   6 9.30092 1.20109   8
   0   0  -6 12.1910 1.21279   8
   0   0  -6 5.74791 1.23894  13
   0   0  -7 7.14061 0.89248   8
   0   0  -7 3.99056 0.98074  13
   0   0   7 3.90408 0.96957  13
   0   0   7 6.33863 0.89768   8
   0   0  -8 126.450 12.2602   8
   0   0   8 111.783 12.2611   8
   0   0   8 90.1173 12.2322   9
   0   0  -8 115.306 12.2415   7
   0   0  -8 102.966 12.2667  13
   0   0  -8 111.541 12.2334   9
   0   0   9 46.9276 4.85976   8
   0   0  -9 38.8676 4.87220  13
   0   0   9 36.3802 4.79856   9
   0   0  -9 46.1028 4.81623   7
   0   0  -9 54.6055 4.85477   8
   0   0  10 1.31500 0.71620   8
   0   0 -10 0.08109 0.45473   7
   0   0 -10 0.65434 0.63851   8
   0   0 -10 0.42042 0.74156  13
   0   0  10 0.91093 0.26924   9
   0   0 -11 52.6211 8.04094  13
   0   0 -11 90.7762 8.03082   8
   0   0 -11 75.4477 8.05900  12
   0   0  11 84.9971 8.03775   8
   0   0  11 60.5562 7.98408   9
   0   0 -11 78.5722 8.00149   7
   0   0 -12 12.7764 1.97485  12
   0   0 -12 16.1414 1.81639   7
   0   0  12 16.5482 1.94031   8
   0   0 -12 9.18900 1.97730  13
   0   0 -12 16.4251 1.88980   8
   0   0  13 30.2547 3.26933   8
   0   0 -13 29.0547 3.19049   7
   0   0 -13 21.0794 3.30481  12
   0   0 -13 30.1626 3.24432   8
   0   0 -13 17.1708 3.30218  13
   0   0 -14 23.6324 3.14096  13
   0   0 -14 34.3951 3.08828   8
   0   0 -14 32.5173 3.02450   7
   0   0 -14 25.2152 3.15459  12
   0   0  14 31.3153 3.12188   8
   0   0 -14 22.4812 2.98178  10
   0   0 -15 0.88530 0.22586  10
   0   0 -15 1.87892 0.70219   8
   0   0 -15 1.40455 0.48352   7
   0   0  15 2.15502 0.89225   8
   0   0 -15-0.10538 1.01527  12
   0   0 -15 0.10110 0.96211  13
   0   0  16 5.04515 0.98807   8
   0   0 -16 4.67392 0.62079   7
   0   0 -16 5.20936 0.83228   8
   0   0 -16 2.83020 0.41145  10
   0   0 -16 3.08127 1.12004  12
   0   0 -16 2.37704 1.10291  13
   0   0 -17-1.12076 1.12705  13
   0   0 -17-0.77107 1.09221  12
   0   0 -17-0.25227 0.51803   7
   0   0 -17 0.31883 0.76233   8
   0   0  17-0.63490 0.93829   8
   0   0 -18-0.14749 0.79245   8
   0   0 -18-0.76885 0.55953   7
   0   0 -18 0.76137 1.14667  12
   0   0  18 0.49252 0.98046   8
   0   0 -19 6.01178 1.45115  12
   0   0 -19 6.43154 1.11014   8
   0   0 -19 6.59378 0.97518   7
   0   0 -20 1.50764 1.29267  12
   0   0 -20 2.46673 0.69759   7
   0   0 -20 1.20721 0.87120   8
   0   0 -21 8.28486 1.97125  12
   0   0 -21 11.6043 1.67249   8
   0   0 -21 12.9986 1.56679   7
   0   0 -22 1.39338 1.45465  12
   0   0 -22 3.84032 1.02073   8
   0   0 -23 2.41699 1.54670  12
   0   0 -23 4.98629 1.12634   8
   0   0 -24 14.8694 2.63376  12
   0   0 -24 18.3977 2.31871   8
   0   0 -25 4.85615 1.26856   8
   0   0 -25 5.97130 1.82916  12
   0   0 -26 1.31920 1.80724  12
   0   0 -26 1.45450 1.15882   8
   0   0 -27-0.40434 1.89640  12
   0   0 -27 1.08542 1.16181   8
   0   0 -28 0.50345 1.97806  12
   0   0 -28 1.00317 1.23047   8
   0   0 -29-1.83280 2.11259  12
   0   0 -29 2.62057 1.27203   8
   0   0 -30 0.04282 2.15189  12
   0   0 -30 1.34186 1.26320   8
   0   0 -31-0.13463 2.26551  12
   0   0 -31 1.75887 1.33223   8
   0   0 -32 2.06448 2.36190  12
   0   0 -32-0.49409 1.40792   8
   0   0 -33 2.75067 2.47580  12
   0   0 -33 1.08108 1.47150   8
   0   1 -33 0.04867 2.41491  12
   0   1 -32-2.11120 1.37911   8
   0   1 -32 1.16318 2.30550  12
   0   1 -31 5.01387 2.33914  12
   0   1 -31 7.11387 1.57654   8
   0   1 -30-0.06278 1.28713   8
   0   1 -30-0.42388 2.12475  12
   0   1 -29-0.18301 1.24018   8
   0   1 -29 0.96889 2.05360  12
   0   1 -28 1.07283 1.90071  12
   0   1 -28 0.23676 1.19612   8
   0   1 -27-0.65479 1.82463  12
   0   1 -27 1.82424 1.19603   8
   0   1 -26 1.13754 1.80242  12
   0   1 -26 3.29917 1.18915   8
   0   1 -25 1.19190 1.10550   8
   0   1 -25-1.07217 1.67032  12
   0   1 -24 5.39425 1.26202   8
   0   1 -24 4.47310 1.75871  12
   0   1 -23 0.62552 1.03125   8
   0   1 -23 0.11592 1.50542  12
   0   1 -22 2.01967 0.99678   8
   0   1 -22 0.76778 1.44435  12
   0   1 -21 6.69833 1.18458   8
   0   1 -21 4.55089 1.50669  12
   0   1 -21 5.86855 0.97223   7
   0   1 -20-0.03005 0.88090   8
   0   1 -20-0.26767 1.28569  12
   0   1 -20 0.26922 0.60419   7
   0   1 -19 0.27339 1.15757  12
   0   1 -19-0.37295 0.57451   7
   0   1 -19 0.02870 0.79658   8
   0   1 -18 2.16512 0.83465   8
   0   1 -18 1.80650 1.19078  12
   0   1 -18 1.35545 0.58342   7
   0   1 -17 0.55724 0.52353   7
   0   1 -17 1.00557 1.06054  13
   0   1 -17 0.46104 0.19858  10
   0   1 -17 2.37580 1.12431  12
   0   1 -17 1.97205 0.82812   8
   0   1 -16 3.70945 0.78672   8
   0   1 -16 2.55291 1.06991  13
   0   1 -16 1.98224 0.32114  10
   0   1 -16 1.25639 1.08940  12
   0   1 -16 2.00752 0.56966   7
   0   1 -15 5.04176 0.85203   8
   0   1 -15 3.13319 1.04926  12
   0   1 -15 3.09701 0.46402  10
   0  -1  15 5.31256 0.97815   8
   0   1 -15 3.10327 1.08852  13
   0   1 -15 4.43083 0.65646   7
   0   1 -14 1.62076 0.54441   7
   0   1 -14 1.24915 0.97955  12
   0  -1  14 2.61012 0.85891   8
   0   1 -14 1.41102 0.29228  10
   0   1 -14 1.50249 0.75508   8
   0   1 -14-0.16059 0.98025  13
   0  -1  13 42.8388 4.13239   8
   0   1 -13 46.3626 4.11660   8
   0   1 -13 36.9962 4.03091   9
   0   1 -13 27.1216 4.13639  13
   0   1 -13 30.7054 4.02776  10
   0   1 -13 34.4483 4.16039  12
   0   1 -12 10.4045 1.35084  10
   0   1 -12 15.3991 1.51384   8
   0  -1  12 15.2389 1.56216   8
   0   1 -12 6.25595 1.57314  13
   0   1 -12 9.81936 1.60234  12
   0   1 -12 11.9613 1.35261   9
   0   1 -11 1.53153 0.70533   8
   0  -1  11 1.92852 0.80373   8
   0   1 -11 2.31580 0.36014   9
   0   1 -11 0.78904 0.83986  13
   0   1 -11 0.92189 0.87174  12
   0   1 -11 1.85437 0.35283  10
   0   1 -10 4.70838 0.73468   8
   0   1 -10 3.75900 0.39044  10
   0   1 -10 0.66847 0.38410   9
   0   1 -10 4.32794 0.93901  12
   0   1 -10 0.28347 0.85101  13
   0  -1  10-0.59712 0.78718   8
   0   1  -9 0.06075 0.28827  10
   0   1  -9 0.00684 0.79387  13
   0   1  -9-0.02305 0.27359   9
   0  -1   9 0.32026 0.71531   8
   0   1  -9 0.56857 0.60252   8
   0  -1   8 8.75045 1.16923   8
   0   1  -8 7.53412 0.96452   9
   0   1  -8 9.83746 1.11041   8
   0   1  -8 5.71857 1.18380  13
   0   1  -7 15.7512 1.92630   9
   0   1  -7 20.0360 2.00138   8
   0  -1   7 18.3679 2.00968   8
   0   1  -7 11.5659 2.03001  13
   0   1  -6 27.7210 2.95233   8
   0   1  -6 24.4411 2.91107   9
   0   1  -6 22.8204 2.96933  13
   0  -1   6 24.7711 2.95486   8
   0   1  -5 28.7432 3.63253  13
   0   1  -5 30.0040 3.61634   8
   0  -1   5 31.9898 3.62480   8
   0  -1   5 32.4657 3.63449  13
   0  -1   4 3.23080 0.60033  13
   0   1  -4 1.83597 0.56026   8
   0   1  -4 4.90461 0.58730  13
   0   1  -3 6.13946 0.57825   8
   0  -1   3 9.52001 0.58745  13
   0   1  -3 0.00662 0.52262  13
   0   1   3-0.22674 0.16038   8
   0  -1  -3-0.22543 0.13851   5
   0   1   4 109.467 6.83505   7
   0   1   4 72.8971 6.83973   8
   0  -1  -4 110.147 6.83469   7
   0   1   5 191.563 21.1122   8
   0   1   5 196.051 21.1191  13
   0   1   5 174.408 21.1032   7
   0  -1  -5 196.603 21.1095   5
   0  -1  -5 171.544 21.1031   7
   0  -1  -5 180.553 21.1112   8
   0  -1  -6 37.7724 4.25148   8
   0   1   6 37.3209 4.25594   8
   0  -1  -6 38.4213 4.24693   5
   0   1   6 40.6182 4.27656  13
   0  -1  -6 32.9779 4.22227   7
   0  -1  -7 12.2232 1.43943   7
   0   1   7 12.5156 1.53258   8
   0  -1  -7 11.1483 1.49353   5
   0   1   7 10.6283 1.59227  13
   0  -1  -7 14.6843 1.50839   8
   0   1   7 11.3491 1.41808   9
   0   1   8 41.7172 5.07797   9
   0  -1  -8 35.3356 5.14756  13
   0  -1  -8 48.8246 5.11569   8
   0  -1  -8 43.6000 5.11728   5
   0   1   8 48.7990 5.12634   8
   0  -1  -8 44.9920 5.08861   7
   0  -1  -9 40.9692 4.50541   5
   0  -1  -9 42.9558 4.50589   8
   0  -1  -9 38.5542 4.46810   7
   0  -1  -9 35.6002 4.53568  13
   0   1   9 40.5670 4.51524   8
   0   1   9 36.4143 4.45492   9
   0   1  10 0.49836 0.26713   9
   0  -1 -10-0.42685 0.81221  13
   0   1  10 0.88496 0.72525   8
   0  -1 -10-0.97865 0.68226   5
   0  -1 -10 0.35508 0.61228   8
   0  -1 -10 0.35515 0.40915   7
   0  -1 -11 10.8616 2.95662   5
   0  -1 -11 34.6581 2.91056   7
   0  -1 -11 7.33446 2.99429  13
   0  -1 -11 25.4122 2.96319   8
   0   1  11 25.9068 2.88288   9
   0   1  11 22.9887 2.98389   8
   0  -1 -12 33.9143 3.23466   7
   0  -1 -12 34.9891 3.28259   8
   0   1  12 34.2712 3.31206   8
   0   1  12 24.5934 3.20315   9
   0  -1 -12 22.5159 3.34453  13
   0  -1 -12 23.6105 3.28051   5
   0  -1 -12 25.0152 3.34462  12
   0   1  13 4.75394 0.84755   8
   0   1  13 1.24007 0.33332   9
   0  -1 -13 4.47495 0.73515   8
   0  -1 -13 1.34593 0.83010   5
   0  -1 -13 3.09564 0.97290  12
   0  -1 -13 0.80048 0.95942  13
   0  -1 -13 3.58352 0.52970   7
   0  -1 -14 2.25902 0.97321  13
   0  -1 -14 0.93082 0.84406   5
   0  -1 -14 5.51034 0.77116   8
   0   1  14 3.64477 0.88590   8
   0  -1 -14 2.36435 1.00920  12
   0  -1 -14 2.79955 0.55483   7
   0   1  14 1.79364 0.34046   9
   0   1  15 7.69358 1.20658   8
   0  -1 -15 8.99490 1.01221   7
   0  -1 -15 8.95398 1.16657   8
   0  -1 -15 3.30374 1.34747  13
   0  -1 -15 4.95321 1.17937   5
   0  -1 -15 6.39595 1.33624  12
   0  -1 -16-1.99590 0.91792   5
   0  -1 -16 0.82355 0.20980  10
   0  -1 -16 1.75688 0.75082   8
   0  -1 -16 1.33062 1.06973  13
   0  -1 -16 1.70266 1.06765  12
   0   1  16 1.78572 0.86698   8
   0  -1 -16 1.72192 0.54213   7
   0   1  17 2.98818 0.95589   8
   0  -1 -17 2.20666 0.84555   8
   0  -1 -17 1.13963 1.12896  12
   0  -1 -17 1.27492 1.13790  13
   0  -1 -17 2.23949 0.61627   7
   0  -1 -18 4.04806 0.73440   7
   0  -1 -18 1.68299 1.23730  12
   0  -1 -18 3.21754 0.88439   8
   0   1  18 4.12521 1.04793   8
   0  -1 -19 12.0386 1.42500   7
   0  -1 -19 10.2773 1.51946   8
   0  -1 -19 7.56760 1.77721  12
   0  -1 -20 28.0491 3.22839   8
   0  -1 -20 27.1501 3.15102   7
   0  -1 -20 20.1864 3.36536  12
   0  -1 -21 4.17958 1.08058   8
   0  -1 -21 3.13875 1.46095  12
   0  -1 -21 4.63051 0.87800   7
   0  -1 -22 8.29820 1.35013   8
   0  -1 -22 6.84833 1.76677  12
   0  -1 -23 14.6481 2.86357  12
   0  -1 -23 23.0349 2.61171   8
   0  -1 -24 0.30763 1.05669   8
   0  -1 -24-0.41163 1.62280  12
   0  -1 -25-1.03571 1.68457  12
   0  -1 -25 1.27712 1.08622   8
   0  -1 -26 7.39178 1.35377   8
   0  -1 -26 3.50130 1.97142  12
   0  -1 -27 5.06630 1.31088   8
   0  -1 -27 3.21845 2.00334  12
   0  -1 -28-2.46317 1.96310  12
   0  -1 -28 2.03141 1.19561   8
   0  -1 -29 3.29056 2.12982  12
   0  -1 -29 4.05905 1.33599   8
   0  -1 -30 1.81340 2.26779  12
   0  -1 -30 1.02123 1.31683   8
   0  -1 -31 4.00076 1.46937   8
   0  -1 -31 4.44056 2.40067  12
   0  -1 -32 0.89671 1.38176   8
   0  -1 -32 0.66371 2.36730  12
   0  -1 -33 2.89757 1.50802   8
   0  -1 -33 5.04744 2.53201  12
   0   2 -33 0.57431 2.44858  12
   0   2 -32 1.46416 2.32368  12
   0   2 -32-1.12511 1.39096   8
   0   2 -31 1.41755 1.35590   8
   0   2 -31-2.13841 2.23249  12
   0   2 -30 1.08304 2.16293  12
   0   2 -30-0.27171 1.24623   8
   0   2 -29 7.11983 1.50647   8
   0   2 -29 4.60021 2.22634  12
   0   2 -28 2.13191 1.22894   8
   0   2 -28 1.95689 1.93266  12
   0   2 -27 1.07166 1.84781  12
   0   2 -27-0.70010 1.19000   8
   0   2 -26-1.01496 1.81863  12
   0   2 -26 2.25653 1.15254   8
   0   2 -25 1.67575 1.76268  12
   0   2 -25 4.56773 1.23922   8
   0   2 -24 1.60672 1.57949  12
   0   2 -24 2.55346 1.09713   8
   0   2 -23 2.82332 1.50799  12
   0   2 -23 3.59552 1.14472   8
   0   2 -22 19.2491 2.22895   8
   0   2 -22 12.4864 2.42076  12
   0   2 -21 4.26560 1.51808  12
   0   2 -21 5.90055 0.96538   7
   0   2 -21 6.35461 1.22722   8
   0   2 -20-0.62116 1.30977  12
   0   2 -20 2.64899 0.68861   7
   0   2 -20 1.64491 0.94417   8
   0   2 -19 6.19936 1.00900   7
   0   2 -19 5.95735 1.44458  12
   0   2 -19 8.29580 1.17464   8
   0   2 -18 0.92508 1.11637  13
   0   2 -18-0.35526 1.09773  12
   0   2 -18 1.74048 0.85574   8
   0   2 -18 0.67573 0.58313   7
   0   2 -18 0.62380 0.24153  10
   0   2 -17 1.97937 1.12901  12
   0   2 -17 4.00690 0.63398   7
   0   2 -17 4.06827 0.88949   8
   0   2 -17 2.05653 1.09549  13
   0   2 -17 1.94026 0.37730  10
   0   2 -16 0.16923 0.27346   9
   0   2 -16-0.60990 0.81586   8
   0   2 -16-0.05667 0.26287  10
   0   2 -16-0.71953 1.02887  12
   0   2 -16-0.45823 0.96779  13
   0   2 -15 6.21475 0.92311   8
   0   2 -15 3.89678 1.09468  13
   0   2 -15 3.70650 0.57590  10
   0   2 -15 2.88807 1.08607  12
   0   2 -15 4.74502 0.57249   9
   0   2 -14-0.03345 0.74871   8
   0   2 -14 0.39967 0.96466  12
   0   2 -14 0.59348 0.29519   9
   0   2 -14 0.33587 0.95678  13
   0   2 -14 0.41890 0.28654  10
   0   2 -13 44.0659 4.76082   9
   0   2 -13 35.9211 4.85799  12
   0   2 -13 32.4916 4.84693  13
   0   2 -13 49.5614 4.82515   8
   0   2 -13 38.1290 4.75839  10
   0   2 -12 19.1946 2.26781  10
   0   2 -12 24.8894 2.37362   8
   0   2 -12 17.5134 2.42877  12
   0   2 -12 19.8332 2.27473   9
   0   2 -12 11.3416 2.40389  13
   0   2 -11 1.80459 0.94960  12
   0   2 -11-1.91827 0.89826  13
   0   2 -11 2.32942 0.53517   9
   0   2 -11 4.69954 0.50641  10
   0   2 -11 4.98027 0.78497   8
   0   2 -10 70.5659 6.60847   8
   0   2 -10 54.4621 6.62341  12
   0   2 -10 56.7445 6.56780   9
   0   2 -10 43.0127 6.60745  13
   0   2 -10 56.1511 6.56263  10
   0   2  -9 6.76930 0.88819  10
   0   2  -9 7.43896 1.15345  12
   0   2  -9 8.88380 1.04514   8
   0   2  -9 6.81162 0.91685   9
   0   2  -9 6.11031 1.08754  13
   0   2  -8-0.04330 0.33236  10
   0   2  -8-1.91046 0.59832   8
   0   2  -8 0.17859 0.38365   9
   0   2  -8-0.90818 0.69871  13
   0   2  -7 271.375 33.6107   9
   0   2  -7 274.284 33.6214  13
   0   2  -7 300.850 33.6099  10
   0   2  -7 315.288 33.6232   8
   0   2  -6 43.1686 5.42875  13
   0   2  -6 41.0133 5.40118   9
   0   2  -6 50.6938 5.39921  10
   0   2  -6 49.8621 5.42393   8
   0   2  -5 71.9328 8.60764  13
   0  -2   5 71.1655 8.58902   2
   0   2  -5 79.0872 8.59402  10
   0   2  -4 27.2361 2.84828  10
   0   2  -4 23.9520 2.86810  13
   0  -2   4 21.4241 2.84952  10
   0   2  -3 4.42970 0.54918  10
   0  -2   3 3.30782 0.55030  10
   0   2  -3 4.95007 0.58070  13
   0   2   3-0.82855 0.27468   8
   0  -2  -3 4.01706 0.29161   7
   0   2   3 2.46186 0.29999   7
   0   2   4 69.5938 8.46339   7
   0  -2  -4 69.1999 8.46362   7
   0   2   4 81.1975 8.47210   8
   0  -2  -4 76.5178 8.47033   5
   0  -2  -5 53.0348 6.59671   7
   0   2   5 61.5618 6.61170   8
   0  -2  -5 53.1771 6.60740   8
   0  -2  -5 63.8877 6.61207   5
   0   2   5 56.2530 6.59665   7
   0  -2  -6 87.4664 9.08175   8
   0   2   6 84.4873 9.08497   8
   0  -2  -6 71.4916 9.06589   7
   0   2   6 74.5371 9.06681   7
   0  -2  -6 83.2738 9.08086   5
   0  -2  -7 2.34552 0.65807   5
   0   2   7 2.15240 0.66104   8
   0  -2  -7 2.24791 0.46173   7
   0   2   7 1.68544 0.44497   7
   0   2   7 0.57090 0.74936  13
   0  -2  -7 1.81073 0.61869   8
   0   2   8 10.9976 2.00237  13
   0  -2  -8 14.0727 1.96701   5
   0  -2  -8 18.5182 1.95051   8
   0   2   8 16.0805 1.89853   7
   0   2   8 17.6960 1.98289   8
   0  -2  -8 15.9007 1.89800   7
   0   2   9 29.3059 3.56720   9
   0   2   9 32.8773 3.62846   8
   0  -2  -9 33.2765 3.61462   8
   0  -2  -9 30.3053 3.62400   5
   0  -2  -9 29.9404 3.58108   7
   0   2  10 80.8567 9.10890   9
   0  -2 -10 62.6607 9.15759  13
   0  -2 -10 71.1179 9.13404   5
   0  -2 -10 76.7631 9.11681   7
   0  -2 -10 83.4353 9.13563   8
   0   2  10 87.8493 9.14916   8
   0   2  11 36.7591 3.69023   8
   0  -2 -11 34.2978 3.66075   8
   0  -2 -11 31.8009 3.62763   7
   0  -2 -11 20.2431 3.69443  13
   0   2  11 31.1440 3.60330   9
   0  -2 -11 26.6862 3.67633   5
   0   2  12 6.04649 0.96524   9
   0   2  12 10.0554 1.20208   8
   0  -2 -12 11.7893 1.14075   8
   0  -2 -12 5.67440 1.22093   5
   0  -2 -12 5.22899 1.33178  13
   0  -2 -12 5.38268 1.33145  12
   0  -2 -12 12.1163 1.06329   7
   0  -2 -13 4.04273 0.76460   8
   0   2  13 2.99258 0.45989   9
   0  -2 -13 2.98194 0.87436   5
   0  -2 -13 3.84919 0.63736   7
   0  -2 -13 2.14915 1.00493  12
   0  -2 -13 0.98912 1.03452  13
   0   2  13 3.44524 0.89187   8
   0  -2 -14 38.8408 3.83664   7
   0  -2 -14 26.6388 3.92036  13
   0  -2 -14 39.9738 3.87934   8
   0   2  14 39.1176 3.90732   8
   0  -2 -14 25.7802 3.96121  12
   0  -2 -14 28.3662 3.89888   5
   0   2  14 30.4322 3.79947   9
   0  -2 -15 20.0284 3.79239  13
   0   2  15 39.7473 3.75902   8
   0  -2 -15 39.7332 3.72451   8
   0   2  15 28.7528 3.63497   9
   0  -2 -15 25.8193 3.74143   5
   0  -2 -15 29.4486 3.80572  12
   0  -2 -15 39.4935 3.67970   7
   0  -2 -16 38.9066 4.86909  12
   0  -2 -16 36.9284 4.80870   5
   0  -2 -16 50.5730 4.75727   7
   0   2  16 55.2136 4.83345   8
   0   2  16 36.7482 4.71515   9
   0  -2 -16 35.5576 4.86350  13
   0  -2 -16 51.9583 4.80362   8
   0  -2 -17 0.82753 1.11254  12
   0  -2 -17 0.83033 0.56745   7
   0   2  17 0.20556 0.17474   9
   0   2  17 1.31317 0.89813   8
   0  -2 -17 0.62242 0.77552   8
   0  -2 -18 9.52222 1.17988   7
   0  -2 -18 5.32270 1.57335  12
   0   2  18 7.05004 1.40865   8
   0  -2 -18 9.95070 1.33168   8
   0  -2 -19 2.64755 0.88848   8
   0  -2 -19 2.50435 0.67924   7
   0  -2 -19 2.60951 1.30156  12
   0  -2 -20 1.93885 0.90938   8
   0  -2 -20 0.84400 1.37255  12
   0  -2 -20 3.12203 0.71780   7
   0  -2 -21 8.62938 1.92450  12
   0  -2 -21 10.4993 1.43449   7
   0  -2 -21 12.1093 1.57700   8
   0  -2 -22 2.16880 0.95678   8
   0  -2 -22 3.03084 1.51747  12
   0  -2 -23 3.04381 1.11592   8
   0  -2 -23 5.11898 1.64863  12
   0  -2 -24 4.49907 1.19882   8
   0  -2 -24 4.91918 1.74357  12
   0  -2 -25 1.31562 1.10670   8
   0  -2 -25 1.21811 1.70774  12
   0  -2 -26 8.97747 1.46955   8
   0  -2 -26 4.16947 2.02706  12
   0  -2 -27-0.82816 1.87266  12
   0  -2 -27 2.58010 1.19514   8
   0  -2 -28 3.81958 2.15867  12
   0  -2 -28 6.99589 1.41956   8
   0  -2 -29 1.09588 1.23741   8
   0  -2 -29 1.92357 2.13076  12
   0  -2 -30 6.18679 2.40963  12
   0  -2 -30 6.76231 1.56759   8
   0  -2 -31 0.32826 1.34116   8
   0  -2 -31 2.94764 2.34057  12
   0  -2 -32 1.64698 1.42466   8
   0  -2 -32 3.80549 2.41951  12
   0  -2 -33 0.06959 1.43906   8
   0   3 -33 1.43157 2.40318  12
   0   3 -32 1.35878 2.28016  12
   0   3 -31 2.07542 2.20177  12
   0   3 -31 1.61794 1.37535   8
   0   3 -30-1.37267 1.32347   8
   0   3 -30-0.37033 2.09546  12
   0   3 -29 3.89907 1.33810   8
   0   3 -29 1.68654 2.02710  12
   0   3 -28 0.03727 1.88192  12
   0   3 -28 0.98952 1.26271   8
   0   3 -27 1.03852 1.19158   8
   0   3 -27 5.25916 1.86721  12
   0   3 -26 13.1521 1.86298   8
   0   3 -26 9.53211 2.32358  12
   0   3 -25 0.31623 1.15204   8
   0   3 -25 0.31601 1.69010  12
   0   3 -24 5.49468 1.87957  12
   0   3 -24 9.56964 1.50393   8
   0   3 -23 3.46084 1.14472   8
   0   3 -23 2.79074 1.52509  12
   0   3 -22 0.58728 0.98896   8
   0   3 -22 1.19029 1.36393  12
   0   3 -21 4.29684 1.08579   8
   0  -3  21 2.86023 0.62177   2
   0   3 -21 1.29423 1.41119  12
   0   3 -21 4.77819 0.82936   7
   0  -3  20-0.20822 0.46513   2
   0   3 -20-0.39795 1.30544  12
   0   3 -20-0.23273 0.96343   8
   0   3 -19 5.05975 0.79237   7
   0   3 -19 3.30539 1.01041   8
   0  -3  19 3.57114 0.63075   2
   0   3 -19 2.54549 1.31262  12
   0   3 -18 6.00284 0.68637   9
   0   3 -18 3.53712 1.26344  13
   0   3 -18 4.83819 1.26985  12
   0   3 -18 3.99928 0.69073  10
   0  -3  18 6.41171 0.75569   2
   0   3 -18 5.97499 1.05457   8
   0   3 -17 1.53245 1.09565  13
   0   3 -17 1.46629 1.15437  12
   0   3 -17 3.37222 0.44491   9
   0   3 -17 2.01500 0.45044  10
   0  -3  17 2.71755 0.52373   2
   0   3 -17 4.44938 0.92166   8
   0   3 -16 10.4981 1.12563   9
   0   3 -16 6.11476 1.47490  13
   0   3 -16 10.3463 1.35446   8
   0   3 -16 7.40452 1.49206  12
   0   3 -16 7.62482 1.12315  10
   0  -3  16 10.0889 1.14890   2
   0   3 -15-0.62512 0.74922   5
   0  -3  15-0.21331 0.38371   2
   0   3 -15 0.80801 0.73195   8
   0   3 -15 0.42366 0.97077  12
   0   3 -15-0.34951 0.34197  10
   0   3 -15-0.38221 0.35457   9
   0   3 -15-0.49992 0.96024  13
   0   3 -14 0.26733 0.38503   9
   0   3 -14 0.41628 0.71008   8
   0   3 -14-0.67978 0.92385  13
   0   3 -14-0.56808 0.70372   5
   0   3 -14 1.37453 0.92189  12
   0   3 -14 0.18348 0.35882  10
   0  -3  14-0.26212 0.37333   2
   0   3 -13-0.01506 0.73446   5
   0   3 -13 1.22824 0.84684  12
   0   3 -13-1.24445 0.88744  13
   0   3 -13 0.12796 0.41701   9
   0   3 -13-0.28906 0.38012  10
   0  -3  13-0.90964 0.38452   2
   0   3 -13 0.65678 0.70408   8
   0  -3  12 43.3064 4.90073   2
   0   3 -12 40.9284 4.90431  10
   0   3 -12 38.1874 4.94041   5
   0   3 -12 36.4735 4.99503  12
   0   3 -12 33.0983 4.96747  13
   0   3 -12 50.5936 4.95692   8
   0   3 -12 44.3964 4.91081   9
   0  -3  11 27.7870 3.30865   2
   0   3 -11 23.9471 3.36497   5
   0   3 -11 29.8457 3.31899   9
   0   3 -11 29.4617 3.40759  12
   0   3 -11 28.3873 3.31328  10
   0   3 -11 22.9958 3.38950  13
   0   3 -11 33.1001 3.36873   8
   0   3 -10 33.3261 4.38931   5
   0   3 -10 33.5137 4.42407  12
   0   3 -10 36.9461 4.35689   9
   0   3 -10 40.3827 4.35259  10
   0   3 -10 31.2162 4.40147  13
   0   3 -10 41.8660 4.39384   8
   0  -3  10 37.1981 4.34819   2
   0   3  -9 5.53613 0.88165   9
   0   3  -9 7.14818 1.10505  12
   0  -3   9 7.22851 0.83032   2
   0   3  -9 5.02063 1.05166  13
   0   3  -9 6.10075 0.95340   8
   0   3  -9 6.43663 0.85187  10
   0  -3   8 0.66684 0.35132   2
   0   3  -8-1.11539 0.71000  12
   0   3  -8 0.31174 0.44899   9
   0   3  -8 0.27041 0.58817   8
   0   3  -8-0.32250 0.66567  13
   0   3  -8 0.91019 0.39324  10
   0   3  -7 8.89196 1.11858   8
   0   3  -7 8.80255 1.04113  10
   0   3  -7 5.81880 1.15008  13
   0  -3   7 7.93587 1.00790   2
   0   3  -7 9.26165 1.19219  12
   0   3  -6 21.5929 2.42039  10
   0   3  -6 22.8880 2.47246  12
   0   3  -6 16.3414 2.45655  13
   0   3  -5 415.878 44.0857  10
   0   3  -5 457.797 44.0919  12
   0   3  -5 372.127 44.0860  13
   0  -3   5 335.312 44.0847  10
   0   3  -5 362.385 44.0803   2
   0   3  -4 512.441 52.1292  10
   0   3  -4 387.254 52.1239   2
   0  -3   4 404.358 52.1276  10
   0   3  -4 535.291 52.1305  12
   0   3  -4 471.779 52.1269  13
   0   3  -3 612.886 74.7650  11
   0   3  -3 698.263 74.7606  10
   0  -3   3 610.679 74.7599  10
   0   3  -2 21.8149 2.28697  10
   0  -3   2 19.7247 2.29270  10
   0   3  -2 18.2714 2.28610   6
   0   3  -2 17.4583 2.29347  11
   0  -3   2 19.7525 2.31131  11
   0  -3   1 4.32128 0.61092  10
   0   3  -1 4.02373 0.54313   1
   0  -3   1 4.89938 0.56711   1
   0  -3   0 75.6239 1.16506   8
   0   3   0-0.36868 1.10619   1
   0  -3  -1 0.07494 0.26713   1
   0   3   1 0.47161 0.26064   7
   0   3   1 0.21289 0.30871  13
   0   3   2 26.0619 2.99920   7
   0  -3  -2 26.0296 2.99539   7
   0   3   2 24.1437 3.02473  13
   0  -3  -2 25.2043 3.00603   1
   0  -3  -3 281.316 43.8045  13
   0  -3  -3 395.554 43.8018   7
   0   3   3 421.560 43.8039   5
   0   3   3 390.905 43.8020   7
   0  -3  -4 0.44098 0.37050   7
   0   3   4 2.00093 0.40647   7
   0  -3  -4 0.76364 0.57409  13
   0  -3  -4 1.83504 0.50029   5
   0   3   4 2.46019 0.45532   8
   0   3   4 1.64134 0.45486   5
   0  -3  -5 429.491 54.1825   7
   0   3   5 436.654 54.1829   7
   0   3   5 502.160 54.1896   8
   0  -3  -5 444.803 54.1875   5
   0   3   5 506.964 54.1868   5
   0  -3  -5 562.862 54.1954  13
   0  -3  -6 86.7091 9.23601   8
   0  -3  -6 76.1974 9.22163   7
   0   3   6 84.6686 9.23773   8
   0  -3  -6 67.1813 9.23391   5
   0   3   6 77.8024 9.22235   7
   0   3   6 86.5720 9.23100   5
   0  -3  -7 17.9423 2.31743   5
   0  -3  -7 17.3842 2.25915   7
   0   3   7 18.1419 2.28421   5
   0  -3  -7 21.9787 2.28892   8
   0   3   7 19.0844 2.26158   7
   0   3   7 21.0977 2.31001   8
   0  -3  -8 79.7276 9.64552   8
   0  -3  -8 77.6109 9.63089   7
   0   3   8 84.5028 9.63193   7
   0  -3  -8 88.6363 9.65447   5
   0   3   8 88.2993 9.65467   8
   0   3   8 82.8546 9.64283   5
   0   3   9 2.25654 0.74389   8
   0  -3  -9 1.80596 0.49639   7
   0  -3  -9 1.30178 0.59839   8
   0  -3  -9 2.40887 0.69369   5
   0   3   9 1.89242 0.49810   7
   0  -3 -10 59.1282 6.77999   8
   0  -3 -10 59.7297 6.79273   5
   0  -3 -10 56.7638 6.75756   7
   0   3  10 55.7128 6.75741   7
   0   3  10 62.6760 6.79460   8
   0   3  11 49.1240 5.26545   9
   0  -3 -11 41.7643 5.30134   8
   0  -3 -11 39.4475 5.31359   5
   0  -3 -11 43.4230 5.27384   7
   0   3  11 46.0848 5.32039   8
   0   3  12 8.46440 1.01775   9
   0   3  12 8.86386 1.24386   8
   0  -3 -12 9.16550 1.14862   8
   0  -3 -12 5.86094 1.22766   5
   0  -3 -12 5.49727 1.32247  13
   0  -3 -12 8.28990 1.07320   7
   0   3  13 1.33719 0.78737   8
   0  -3 -13 0.90191 0.49476   7
   0   3  13 0.26021 0.34391   9
   0  -3 -13 1.11583 0.80910   5
   0  -3 -13-1.20958 1.00604  13
   0  -3 -13-0.55349 0.99632  12
   0  -3 -13 1.19086 0.66944   8
   0  -3 -14 42.3464 6.19703   5
   0  -3 -14 60.7224 6.18441   8
   0  -3 -14 55.9812 6.15118   7
   0   3  14 52.6693 6.13337   9
   0  -3 -14 43.2961 6.23014  12
   0  -3 -14 42.7682 6.22863  13
   0   3  14 59.5010 6.20633   8
   0  -3 -15 7.07716 0.83868   7
   0  -3 -15 7.07473 0.97360   8
   0   3  15 5.18676 0.71975   9
   0  -3 -15 2.86004 1.19823  12
   0  -3 -15 4.74186 1.10660   5
   0  -3 -15 2.54398 1.20890  13
   0   3  15 7.48529 1.07931   8
   0  -3 -16 3.05775 0.79116   8
   0   3  16 3.23951 0.94167   8
   0  -3 -16 1.94633 1.18699  13
   0  -3 -16 3.94999 0.64044   7
   0  -3 -16 2.24801 1.00475   5
   0   3  16 2.84251 0.43793   9
   0  -3 -16 0.74910 1.09796  12
   0  -3 -17 8.71185 1.51708  12
   0   3  17 13.1055 1.41369   8
   0  -3 -17 7.86605 1.07547  10
   0   3  17 8.75864 1.07382   9
   0  -3 -17 10.9028 1.19668   7
   0  -3 -17 13.4526 1.32891   8
   0  -3 -18-0.63598 0.76301   8
   0  -3 -18-0.69255 1.24789  12
   0   3  18-0.15252 0.19992   9
   0  -3 -18-0.60806 0.57580   7
   0  -3 -19 5.45861 0.86953   7
   0  -3 -19 3.04473 1.43663  12
   0  -3 -19 5.79995 1.05480   8
   0  -3 -20-1.04396 1.36553  12
   0  -3 -20 0.66265 0.64500   7
   0  -3 -20 2.47369 0.88276   8
   0  -3 -21 5.39626 1.11611   8
   0  -3 -21 5.09782 0.93092   7
   0  -3 -21 5.93645 1.56552  12
   0  -3 -22 1.67527 1.48913  12
   0  -3 -22 3.55533 1.01709   8
   0  -3 -23 14.3971 2.71482  12
   0  -3 -23 20.9102 2.45818   8
   0  -3 -24 3.10862 1.65146  12
   0  -3 -24 0.10333 1.07104   8
   0  -3 -25 8.29524 2.17014  12
   0  -3 -25 11.7773 1.69978   8
   0  -3 -26 5.90298 1.34650   8
   0  -3 -26 5.28763 1.96360  12
   0  -3 -27 5.09628 1.30818   8
   0  -3 -27 1.76015 1.99331  12
   0  -3 -28-0.32356 2.00708  12
   0  -3 -28-0.74263 1.21810   8
   0  -3 -29 1.39276 1.28235   8
   0  -3 -29 0.55285 2.02882  12
   0  -3 -30 2.23055 2.25925  12
   0  -3 -30 4.26325 1.41541   8
   0  -3 -31 5.56665 2.34129  12
   0  -3 -31 1.36953 1.35262   8
   0  -3 -32 0.68018 2.37365  12
   0  -3 -32 2.05173 1.39798   8
   0  -3 -33-0.16472 1.45127   8
   0  -3 -34-2.01320 1.54740   8
   0   4 -33 0.71273 2.50103  12
   0   4 -32 2.12106 2.38167  12
   0   4 -31 2.01016 2.26585  12
   0   4 -31 0.54277 1.33756   8
   0   4 -30 0.08148 2.11398  12
   0   4 -30 1.56393 1.33100   8
   0   4 -29-0.91718 1.30613   8
   0   4 -29 1.97441 1.96255  12
   0   4 -28-0.20455 1.28337   8
   0   4 -28 0.62588 1.85214  12
   0   4 -27 3.20420 1.28834   8
   0   4 -27 2.93355 1.82410  12
   0   4 -26 0.03303 1.82483  12
   0   4 -26 2.72598 1.19887   8
   0   4 -25 9.92972 1.52306   8
   0   4 -25 4.30687 1.98157  12
   0   4 -24 2.35449 1.69835  12
   0   4 -24 6.19712 1.26594   8
   0   4 -23 2.13805 1.08787   8
   0   4 -23 2.39962 1.50842  12
   0   4 -22 0.67869 1.36237  12
   0   4 -22 1.85194 1.03726   8
   0   4 -21 14.6040 3.01368  12
   0   4 -21 22.6087 2.88453   8
   0   4 -21 25.9854 2.79168   7
   0   4 -20 43.2187 4.86012   9
   0   4 -20 30.5075 5.05142  12
   0  -4  20 38.9507 4.86741   2
   0   4 -20 51.5210 4.98134   8
   0   4 -19 1.08189 0.35999   9
   0   4 -19-1.20180 1.17275  12
   0  -4  19 1.10359 0.42263   2
   0   4 -19 1.63606 0.93196   8
   0   4 -18 0.00473 0.38669  10
   0   4 -18 0.56429 0.36144   9
   0   4 -18 0.41081 1.11447  13
   0  -4  18 0.31362 0.39632   2
   0   4 -18 1.10512 0.91072   8
   0   4 -18 0.78109 1.04913  12
   0  -4  17 7.53972 0.94895   2
   0   4 -17 6.11144 1.35956  12
   0   4 -17 8.47149 0.96079   9
   0   4 -17 8.10273 1.18646   8
   0   4 -17 6.83149 0.95768  10
   0   4 -17 3.65158 1.36698  13
   0   4 -16 5.10603 1.29637  13
   0  -4  16 7.71319 0.92396   2
   0   4 -16 6.00463 0.93767  10
   0   4 -16 8.94629 1.18621   8
   0   4 -16 7.80972 0.95207   9
   0   4 -16 6.63195 1.34836  12
   0   4 -15 2.28465 0.83055   8
   0  -4  15 3.32732 0.47852   2
   0   4 -15 1.28753 0.99290  13
   0   4 -15 2.99188 0.96215  12
   0   4 -15 1.83550 0.51141  10
   0   4 -15 1.18552 0.80650   5
   0   4 -15 3.17865 0.54418   9
   0   4 -14 14.9083 1.61450   9
   0   4 -14 10.9878 1.78927  12
   0   4 -14 10.5166 1.79590  13
   0  -4  14 13.4430 1.57793   2
   0   4 -14 10.3868 1.70671   5
   0   4 -14 16.7313 1.71791   8
   0   4 -14 12.2903 1.59466  10
   0   4 -13 19.6605 2.77118  12
   0   4 -13 28.3703 2.74056   8
   0  -4  13 23.0076 2.65138   2
   0   4 -13 23.8692 2.67426   9
   0   4 -13 21.1061 2.77948  13
   0   4 -13 21.6228 2.66315  10
   0   4 -13 18.1552 2.72773   5
   0   4 -12 13.0662 1.54215  10
   0   4 -12 14.2065 1.62795   8
   0   4 -12 13.1835 1.55441   9
   0   4 -12 11.5215 1.62377   5
   0   4 -12 12.2673 1.74281  12
   0   4 -12 9.85721 1.68226  13
   0  -4  12 12.5167 1.52034   2
   0   4 -11 12.0740 1.65248   5
   0   4 -11 14.0133 1.58025   9
   0   4 -11 11.4011 1.71367  12
   0   4 -11 12.7492 1.57268  10
   0  -4  11 13.2483 1.54949   2
   0   4 -11 14.3365 1.65084   8
   0   4 -11 9.53882 1.69503  13
   0   4 -10 67.9184 7.91084  12
   0   4 -10 71.7361 7.87133  10
   0  -4  10 59.9859 7.86158   2
   0   4 -10 71.5251 7.87409   9
   0   4 -10 81.9027 7.89758   8
   0   4 -10 61.0024 7.89626  13
   0   4  -9 16.4123 2.25947  13
   0   4  -9 19.7718 2.20505  10
   0   4  -9 17.9308 2.21092   9
   0   4  -9 18.4594 2.28445  12
   0   4  -9 18.8287 2.25363   8
   0   4  -8 23.6830 2.78246  12
   0   4  -8 18.2621 2.76822  13
   0   4  -8 25.6754 2.73503  10
   0   4  -7 16.2583 1.87923  12
   0   4  -7 12.7921 1.85016  13
   0  -4   7 13.2786 1.82116  10
   0   4  -7 17.4856 1.81766  10
   0   4  -6 126.093 12.4299  12
   0  -4   6 97.3278 12.4204  10
   0   4  -6 93.2980 12.4199  13
   0   4  -6 121.185 12.4203  10
   0   4  -6 104.113 12.4110   2
   0   4  -5 355.231 42.6344  13
   0   4  -5 427.329 42.6399  12
   0   4  -5 410.349 42.6394  10
   0   4  -5 319.579 42.6324   2
   0   4  -5 387.802 42.6516  11
   0  -4   5 360.454 42.6386  10
   0  -4   4 5.81627 0.79467  10
   0   4  -4 5.25823 0.77387  12
   0   4  -4 4.89795 0.73914  13
   0   4  -4 6.93968 0.89517  11
   0   4  -4 6.15062 0.79179  10
   0  -4   3 427.587 52.8341  11
   0   4  -3 444.192 52.8319  11
   0  -4   3 435.700 52.8273  10
   0   4  -3 500.104 52.8281  10
   0   4  -2 11.7330 1.23942   1
   0   4  -2 11.6588 1.27791  10
   0  -4   2 8.10005 1.27049  10
   0  -4   2 10.5236 1.32668  11
   0   4  -2 9.73197 1.25491   6
   0   4  -2 9.67045 1.23676   3
   0  -4   1 252.946 29.7350  10
   0  -4   1 242.300 29.7269   6
   0   4  -1 282.178 29.7296   1
   0  -4   1 274.260 29.7297   1
   0   4  -1 235.892 29.7282   6
   0  -4   0 2.63952 0.46789   1
   0  -4   0 2.15052 0.45360   8
   0   4   0 3.45849 0.42797   1
   0   4   0 1.78217 0.46129   7
   0   4   1 248.854 30.1600   7
   0   4   1 243.911 30.1595   1
   0   4   1 218.093 30.1582   6
   0  -4  -1 266.853 30.1615   8
   0  -4  -1 301.102 30.1595  13
   0   4   1 309.958 30.1610  13
   0  -4  -1 265.159 30.1607   1
   0  -4  -1 242.462 30.1579   6
   0   4   2 39.5838 4.55248   1
   0  -4  -2 44.3500 4.55030   7
   0  -4  -2 36.7511 4.55454   6
   0  -4  -2 47.4541 4.55940  13
   0   4   2 45.7003 4.57105  13
   0   4   2 33.1908 4.55538   6
   0  -4  -2 31.0845 4.55673   1
   0   4   2 35.8796 4.55333   7
   0   4   3 72.7788 7.92849  13
   0  -4  -3 82.3985 7.92202  13
   0  -4  -3 62.2410 7.91578   6
   0  -4  -3 69.0252 7.91028   7
   0  -4  -3 68.3445 7.91736   1
   0   4   3 60.4916 7.90983   7
   0  -4  -4 913.516 111.282   7
   0   4   4 896.071 111.282   7
   0  -4  -4 1146.64 111.291  13
   0   4   4 933.281 111.284   5
   0   4   4 1045.75 111.291  13
   0   4   5 1530.41 170.653   8
   0   4   5 1618.50 170.651   5
   0  -4  -5 1455.56 170.648   7
   0  -4  -5 1295.53 170.650   5
   0   4   5 1361.24 170.648   7
   0  -4  -5 1737.95 170.658  13
   0  -4  -6 8.66562 1.42419   5
   0   4   6 10.6954 1.34756   7
   0   4   6 10.2899 1.37726   5
   0  -4  -6 12.4154 1.34325   7
   0   4   6 13.5541 1.41470   8
   0  -4  -6 8.05525 1.47234  13
   0   4   7 27.6071 3.15922   5
   0  -4  -7 29.3797 3.16232   8
   0   4   7 29.5416 3.17898   8
   0  -4  -7 21.7631 3.21723  13
   0  -4  -7 26.8749 3.18883   5
   0  -4  -7 26.9616 3.14181   7
   0   4   7 24.2733 3.14023   7
   0   4   8 4.30220 0.79849   8
   0   4   8 4.19985 0.63321   7
   0  -4  -8 1.95787 0.79266   5
   0   4   8 2.69209 0.71024   5
   0  -4  -8 5.09355 0.71201   8
   0  -4  -8 4.00232 0.63648   7
   0  -4  -9 16.9352 2.06791   8
   0   4   9 18.5715 2.09989   8
   0   4   9 17.0408 2.02223   7
   0  -4  -9 15.8843 2.01511   7
   0   4   9 16.6307 2.04983   5
   0  -4  -9 17.4446 2.10417   5
   0  -4 -10 2.90580 0.98331   8
   0  -4 -10 7.07899 0.91562   7
   0   4  10 8.84083 0.92577   7
   0   4  10 7.85921 1.07319   8
   0  -4 -10 5.74234 1.10478   5
   0   4  11 3.80107 0.60573   7
   0   4  11 4.03383 0.84883   8
   0  -4 -11 1.96521 0.75878   8
   0  -4 -11 1.76323 0.87028   5
   0  -4 -11 3.74417 0.61863   7
   0  -4 -12 38.9993 5.82885   5
   0   4  12 56.3632 5.83605   8
   0   4  12 51.3630 5.78611   7
   0  -4 -12 54.8764 5.81936   8
   0  -4 -12 46.7071 5.78684   7
   0  -4 -13 95.1040 10.7689   8
   0  -4 -13 71.7629 10.7770   5
   0   4  13 102.907 10.7423   9
   0   4  13 98.8052 10.7810   8
   0  -4 -13 84.4302 10.7456   7
   0  -4 -14 31.1305 3.62235   8
   0  -4 -14 20.4565 3.70606  13
   0   4  14 32.8016 3.56360   9
   0  -4 -14 29.5877 3.57883   7
   0  -4 -14 26.2621 3.65452   5
   0   4  14 33.1833 3.65593   8
   0   4  15 0.34139 0.37024   9
   0  -4 -15-0.93483 0.89695   5
   0  -4 -15 1.40459 0.69224   8
   0   4  15 0.76616 0.82964   8
   0  -4 -15 0.42646 1.00689  12
   0  -4 -15-0.44179 1.10757  13
   0  -4 -15 1.19826 0.52104   7
   0  -4 -16-0.84943 0.90079   5
   0  -4 -16 0.12641 0.51545   7
   0   4  16 0.10631 0.34012   9
   0  -4 -16-2.26216 1.13171  12
   0  -4 -16-0.32697 0.69324   8
   0   4  16 0.07950 0.85441   8
   0  -4 -17 1.24862 0.74296   8
   0  -4 -17 0.79041 0.54891   7
   0   4  17-0.19959 0.92807   8
   0  -4 -17 0.51008 1.12057  12
   0  -4 -17 0.05367 0.31848  10
   0   4  17 0.46575 0.31837   9
   0  -4 -18 17.3686 2.67539  12
   0   4  18 19.7888 2.35874   9
   0  -4 -18 17.9496 2.35706  10
   0  -4 -18 24.6105 2.42090   7
   0  -4 -18 29.2508 2.50968   8
   0  -4 -19 2.12579 0.83944   8
   0  -4 -19 1.62986 1.29048  12
   0   4  19 1.39591 0.28721   9
   0  -4 -19 2.18157 0.62434   7
   0  -4 -19 0.89706 0.27699  10
   0  -4 -20 3.65964 0.90527   8
   0  -4 -20 1.51252 0.26546  10
   0  -4 -20 3.56585 0.67385   7
   0  -4 -20 0.34616 1.33988  12
   0  -4 -21 2.77274 0.97917   8
   0  -4 -21 1.89470 1.45426  12
   0  -4 -21 1.73310 0.71888   7
   0  -4 -22 13.4424 3.01783  12
   0  -4 -22 25.8507 2.77729   8
   0  -4 -23 12.3534 2.65042  12
   0  -4 -23 20.6664 2.37756   8
   0  -4 -24 2.09699 1.69853  12
   0  -4 -24 1.17213 1.06641   8
   0  -4 -25 0.38279 1.11546   8
   0  -4 -25-0.20949 1.71223  12
   0  -4 -26 1.86675 1.14634   8
   0  -4 -26 2.34640 1.84810  12
   0  -4 -27 3.82732 1.25747   8
   0  -4 -27 1.81015 1.89578  12
   0  -4 -28 0.40504 1.25577   8
   0  -4 -28 0.56850 2.00122  12
   0  -4 -29 2.36607 1.33194   8
   0  -4 -29 5.95799 2.22498  12
   0  -4 -30 0.71547 1.31679   8
   0  -4 -30-0.44983 2.23463  12
   0  -4 -31 0.33658 1.37125   8
   0  -4 -31-0.94236 2.30547  12
   0  -4 -32-1.57952 2.47801  12
   0  -4 -32-0.53373 1.40925   8
   0  -4 -33 0.30951 1.43783   8
   0  -4 -34-0.21948 1.52670   8
   0   5 -32-1.30176 2.38673  12
   0   5 -31 0.93675 2.28513  12
   0   5 -30-0.53742 1.29637   8
   0   5 -30 1.04684 2.11442  12
   0   5 -29-0.95705 1.97717  12
   0   5 -29 0.42279 1.27562   8
   0   5 -28-0.39166 1.25712   8
   0   5 -28 1.52552 1.89228  12
   0   5 -27 1.44762 1.83253  12
   0   5 -27 3.64791 1.28721   8
   0   5 -26 10.8014 2.62046  12
   0   5 -26 18.7943 2.27901   8
   0   5 -25 7.20747 1.38801   8
   0   5 -25 2.86312 1.82985  12
   0   5 -24 6.16968 2.18885  12
   0   5 -24 16.2620 1.90733   8
   0   5 -23 0.87961 1.10578   8
   0   5 -23-1.23768 1.49561  12
   0   5 -22 0.12905 1.41222  12
   0   5 -22 1.26692 1.04195   8
   0   5 -21 11.0730 2.28604  12
   0   5 -21 15.5978 1.87227   9
   0   5 -21 19.1839 2.13978   8
   0   5 -20 26.7514 4.17031  12
   0   5 -20 33.4215 3.95977   9
   0   5 -20 39.7065 4.08254   8
   0   5 -19 0.65262 1.19311  12
   0   5 -19 1.98940 0.46970   9
   0   5 -19 1.14672 1.22560  13
   0   5 -19 0.04656 0.94677   8
   0   5 -18 2.61654 0.87348   8
   0   5 -18 0.59085 0.47789  10
   0   5 -18 0.80927 1.10421  13
   0   5 -18 1.11669 1.03944  12
   0   5 -18 1.12363 0.49013   9
   0   5 -17 1.25273 0.50370   9
   0   5 -17 1.17707 0.80195   8
   0   5 -17 0.83292 0.47991  10
   0   5 -17 1.54331 1.03676  13
   0   5 -17 0.21854 1.04004  12
   0   5 -16 9.59712 1.08988   8
   0   5 -16 6.77951 0.88670   9
   0   5 -16 4.32678 1.20986  13
   0   5 -16 5.42224 0.86560  10
   0   5 -16 4.04186 1.22969  12
   0   5 -15 14.5402 1.79273  10
   0   5 -15 12.4569 1.90443   5
   0   5 -15 15.5214 1.80727   9
   0   5 -15 12.0951 1.99060  12
   0   5 -15 12.1415 1.97740  13
   0   5 -15 19.5809 1.89909   8
   0   5 -14 8.17206 0.94601   9
   0   5 -14 6.08119 0.91872  10
   0   5 -14 7.38484 1.03704   8
   0   5 -14 5.90912 1.04949   5
   0   5 -14 4.36304 1.17730  13
   0   5 -14 7.15597 1.23098  12
   0   5 -13-1.17339 0.90298  12
   0   5 -13 0.76996 0.48103  10
   0   5 -13-0.89462 0.82778  13
   0   5 -13 1.02388 0.51013   9
   0   5 -13-0.47243 0.71351   5
   0   5 -13-0.16937 0.64851   8
   0   5 -12 3.22783 0.95928  13
   0   5 -12 5.17446 0.72067   9
   0   5 -12 4.14256 0.71202  10
   0   5 -12 4.71119 0.81710   8
   0   5 -12 3.93971 0.97394  12
   0   5 -12 4.03087 0.87347   5
   0   5 -11 1.73910 0.65690   8
   0   5 -11 1.52721 0.54295   9
   0   5 -11 0.65667 0.50295  10
   0   5 -11-1.22509 0.78426  13
   0   5 -11-0.34438 0.81197  12
   0   5 -10 11.6815 1.44371  10
   0   5 -10 9.48918 1.52515  13
   0   5 -10 12.3983 1.44754   9
   0   5 -10 11.8277 1.55669  12
   0   5  -9 2.37946 0.58020  10
   0   5  -9 2.82316 0.81505  12
   0   5  -9 1.74413 0.71768  13
   0   5  -8-0.05442 0.63536  12
   0   5  -8-0.51362 0.62607  13
   0   5  -8-0.20579 0.51796  10
   0  -5   8-0.32579 0.50380  10
   0   5  -7 75.4541 7.92806  12
   0   5  -7 65.7232 7.90408   2
   0   5  -7 59.1824 7.91720  13
   0   5  -7 74.9949 7.91871  10
   0  -5   7 67.9476 7.92158  10
   0   5  -6 66.2251 6.91955  11
   0   5  -6 65.6360 6.89098  12
   0   5  -6 54.7805 6.88081  13
   0   5  -6 52.3648 6.87754   2
   0   5  -6 67.8955 6.89238  10
   0  -5   6 56.9342 6.88876  10
   0   5  -5 1207.91 131.833  11
   0   5  -5 1063.54 131.815  13
   0   5  -5 1263.58 131.825  10
   0  -5   5 1071.54 131.822  10
   0   5  -5 1169.53 131.819  12
   0   5  -4 598.151 61.0591  11
   0  -5   4 528.007 61.0499  10
   0   5  -4 537.222 61.0460   6
   0   5  -4 484.869 61.0391  13
   0   5  -4 641.036 61.0528  10
   0   5  -4 493.382 61.0413  12
   0  -5   4 585.385 61.0621  11
   0  -5   3 116.411 13.7875  11
   0   5  -3 112.704 13.7685   6
   0   5  -3 120.680 13.7665   1
   0   5  -3 133.255 13.7788  10
   0  -5   3 117.929 13.7777  10
   0   5  -3 114.555 13.7644   3
   0   5  -2 34.0874 4.09660   1
   0   5  -2 35.4295 4.10081   6
   0   5  -2 33.7299 4.09263   3
   0  -5   2 35.7123 4.09975   1
   0  -5   2 33.3288 4.09234   6
   0   5  -2 39.3055 4.12056  10
   0  -5   2 37.2391 4.11838  10
   0  -5   2 35.4552 4.13070  11
   0   5  -1 69.3735 8.43457   6
   0  -5   1 79.4200 8.43105   3
   0  -5   1 78.3816 8.43894   1
   0  -5   1 71.3047 8.43898   4
   0   5  -1 65.9813 8.43547   1
   0  -5   1 61.8985 8.44395  10
   0  -5   1 74.6064 8.43193   6
   0  -5   0 2.00418 0.46153   8
   0   5   0 1.26235 0.41471   1
   0   5   0 1.51695 0.44915   8
   0   5   0 0.49782 0.41333   6
   0  -5   0 1.65032 0.38567   6
   0   5   0 1.32129 0.44775   7
   0  -5   0 1.32611 0.44708   1
   0  -5  -1 16.7248 2.23701   1
   0   5   1 17.5914 2.23043   6
   0  -5  -1 20.5744 2.23434   8
   0  -5  -1 18.0127 2.22705   6
   0   5   1 19.7933 2.22988  13
   0  -5  -1 20.8376 2.22605  13
   0   5   1 18.7015 2.23017   7
   0   5   1 17.8345 2.22714   1
   0  -5  -2 76.6386 8.16760  13
   0  -5  -2 63.6593 8.16547   8
   0   5   2 68.6182 8.16218   7
   0  -5  -2 62.5942 8.16444   6
   0   5   2 64.9705 8.17097   4
   0   5   2 78.8894 8.17233  13
   0   5   2 74.5718 8.16141   1
   0   5   2 61.5964 8.16250   6
   0  -5  -2 72.5160 8.16654   1
   0  -5  -2 77.9976 8.16306   7
   0   5   3 427.901 44.1520  13
   0  -5  -3 348.432 44.1502  10
   0  -5  -3 336.132 44.1451   6
   0  -5  -3 442.631 44.1501  13
   0  -5  -3 378.179 44.1471   1
   0  -5  -3 373.547 44.1442   7
   0   5   3 378.873 44.1445   7
   0  -5  -4 769.861 86.1496   1
   0   5   4 615.717 86.1446   5
   0  -5  -4 769.956 86.1455   7
   0  -5  -4 893.575 86.1542  13
   0  -5  -4 760.542 86.1525  10
   0   5   4 746.449 86.1461   7
   0   5   4 852.294 86.1563  13
   0  -5  -4 669.042 86.1473   6
   0   5   5 101.103 11.1955   8
   0   5   5 86.7086 11.1858   7
   0  -5  -5 94.4830 11.1972   6
   0  -5  -5 92.2675 11.2065  13
   0   5   5 105.994 11.1907   5
   0   5   5 107.463 11.2133  13
   0  -5  -5 92.6609 11.1848   7
   0   5   6 459.324 52.7781  13
   0   5   6 428.884 52.7630   7
   0  -5  -6 444.966 52.7626   7
   0   5   6 500.552 52.7716   8
   0   5   6 441.971 52.7663   5
   0  -5  -6 486.364 52.7768  13
   0  -5  -7-0.71522 0.64643   5
   0   5   7-0.18665 0.45418   7
   0   5   7-0.84039 0.55480   5
   0   5   7 0.50786 0.61160   8
   0  -5  -7-0.79481 0.45012   7
   0  -5  -7-1.09031 0.81201  13
   0   5   8 36.1036 4.94834   5
   0   5   8 47.7212 4.96524   8
   0  -5  -8 41.6534 4.93071   7
   0  -5  -8 43.8660 4.99212  13
   0  -5  -8 46.1027 4.95320   8
   0   5   8 42.8876 4.93375   7
   0  -5  -8 38.3110 4.96639   5
   0  -5  -9 10.0864 1.32651   7
   0  -5  -9 10.1345 1.37405   8
   0   5   9 10.8466 1.37634   5
   0   5   9 10.3305 1.32861   7
   0  -5  -9 11.6749 1.47516   5
   0   5   9 13.0841 1.43136   8
   0  -5  -9 9.40166 1.51628  13
   0  -5 -10 37.2972 4.38846   7
   0  -5 -10 32.2414 4.42982   5
   0   5  10 38.5439 4.39228   7
   0   5  10 37.2111 4.40758   5
   0   5  10 39.4406 4.42916   8
   0  -5 -10 38.6920 4.41561   8
   0   5  11-0.78555 0.73996   8
   0  -5 -11-0.20375 0.63550   8
   0   5  11-0.78708 0.48925   7
   0  -5 -11-1.55825 0.77750   5
   0  -5 -11-1.16416 0.51193   7
   0  -5 -12 183.931 19.2913   8
   0   5  12 171.332 19.2711   7
   0   5  12 173.514 19.2952   8
   0  -5 -12 155.175 19.2695   7
   0  -5 -12 149.911 19.2946   5
   0   5  13 34.8921 3.65541   7
   0  -5 -13 28.0616 3.65275   7
   0  -5 -13 31.6955 3.69700   8
   0   5  13 34.7710 3.72765   8
   0  -5 -13 24.2538 3.73148   5
   0  -5 -14 6.11720 1.35780   5
   0  -5 -14 8.41419 1.25087   8
   0   5  14 9.16170 1.32029   8
   0  -5 -14 8.33250 1.13458   7
   0   5  14 9.81120 1.13174   7
   0  -5 -15 1.59803 0.48749  10
   0  -5 -15 1.59859 0.56406   7
   0   5  15 2.59532 0.87958   8
   0  -5 -15 1.83537 0.94918   5
   0  -5 -15 3.36633 0.75271   8
   0   5  15 2.69232 0.50625   9
   0  -5 -16-0.31408 0.87611   5
   0   5  16 0.39165 0.41401   9
   0  -5 -16 0.47412 0.52582   7
   0   5  16-0.09400 0.86136   8
   0  -5 -16 0.95652 0.75546   8
   0  -5 -16 0.22649 0.39521  10
   0  -5 -17-0.31765 1.16968  12
   0  -5 -17 0.34178 0.73954   8
   0  -5 -17 0.33114 0.55770   7
   0  -5 -17 0.17561 0.37442  10
   0   5  17 0.78237 0.39325   9
   0  -5 -18 0.33765 1.33521  12
   0  -5 -18 4.41357 0.92961   8
   0   5  18 4.17492 0.56246   9
   0  -5 -18 3.40218 0.70742   7
   0  -5 -18 2.96811 0.54686  10
   0  -5 -19 0.40201 0.31837  10
   0  -5 -19 0.86249 0.59013   7
   0  -5 -19-0.59215 0.82994   8
   0  -5 -19 0.64003 1.28719  12
   0   5  19 0.02489 0.33662   9
   0  -5 -20-0.23193 0.27890  10
   0  -5 -20 0.68205 0.90077   8
   0  -5 -20-0.06368 0.61522   7
   0  -5 -20 1.03220 1.39621  12
   0  -5 -21 1.43654 0.27322  10
   0  -5 -21 3.14227 0.95599   8
   0  -5 -21 1.12416 1.42054  12
   0  -5 -22-1.42540 1.49612  12
   0  -5 -22-0.12977 0.99538   8
   0  -5 -23 3.28580 1.14787   8
   0  -5 -23 3.36766 1.63978  12
   0  -5 -24-1.72252 1.65595  12
   0  -5 -24 2.65801 1.10101   8
   0  -5 -25 10.7620 2.55994  12
   0  -5 -25 17.1813 2.14384   8
   0  -5 -26 1.08116 1.90055  12
   0  -5 -26 3.86683 1.23715   8
   0  -5 -27 6.30311 2.06850  12
   0  -5 -27 4.17638 1.31483   8
   0  -5 -28-1.81566 2.03184  12
   0  -5 -28-1.04651 1.27811   8
   0  -5 -29 1.23591 1.32208   8
   0  -5 -29 2.69824 2.14866  12
   0  -5 -30 3.90871 1.36963   8
   0  -5 -30 1.46202 2.29494  12
   0  -5 -31 4.04611 1.44941   8
   0  -5 -31 2.87128 2.41727  12
   0  -5 -32-1.95449 2.48340  12
   0  -5 -32-2.10777 1.47880   8
   0  -5 -33 0.12012 1.42478   8
   0   6 -31 2.36944 2.26419  12
   0   6 -30-1.65734 1.38619   8
   0   6 -30-2.12243 2.17286  12
   0   6 -29 1.99940 1.33720   8
   0   6 -29-0.49153 2.04291  12
   0   6 -28 1.13488 1.27537   8
   0   6 -28-2.15344 1.97305  12
   0   6 -27 3.92085 1.31248   8
   0   6 -27 1.83336 1.83445  12
   0   6 -26 6.69519 2.03196  12
   0   6 -26 9.48168 1.60954   8
   0   6 -25 0.52382 1.16079   8
   0   6 -25-0.58120 1.65479  12
   0   6 -24 1.05942 1.16150   8
   0   6 -24-2.13378 1.63428  12
   0   6 -23 2.81557 1.56419  12
   0   6 -23 4.68392 1.20867   8
   0   6 -22 1.55934 1.08858   8
   0   6 -22-1.11767 1.41076  12
   0   6 -21 9.80922 2.26560  12
   0   6 -21 15.7315 1.86355   9
   0   6 -21 17.2679 2.10060   8
   0   6 -20-0.42432 1.24181  12
   0   6 -20 0.84540 0.51415   9
   0   6 -20 1.15094 0.93801   8
   0   6 -19 17.1522 2.76786  13
   0   6 -19 22.0819 2.53322   9
   0   6 -19 26.5526 2.67073   8
   0   6 -19 13.4602 2.75228  12
   0   6 -18 0.95234 1.11925  13
   0   6 -18 0.70919 0.82415   8
   0   6 -18 1.20506 1.06397  12
   0   6 -18 1.12898 0.55829   9
   0   6 -17 4.84963 0.94836   8
   0   6 -17 3.24291 1.11505  13
   0   6 -17 3.21671 0.68604  10
   0   6 -17 3.75421 1.08364  12
   0   6 -17 3.91390 0.71021   9
   0   6 -16 1.22100 0.56486   9
   0   6 -16 0.46073 0.53002  10
   0   6 -16 2.27522 0.96871  13
   0   6 -16-0.26243 1.00437  12
   0   6 -16 1.46834 0.74138   8
   0   6 -15 1.47666 0.95977  12
   0   6 -15 2.99355 0.78505   8
   0   6 -15 1.97747 0.60918   9
   0   6 -15 2.14778 0.95116  13
   0   6 -15 2.64823 0.58121  10
   0   6 -15 1.93633 0.82342   5
   0   6 -14 13.7092 1.91128   5
   0   6 -14 12.5940 1.98164  13
   0   6 -14 14.2614 1.85855  10
   0   6 -14 20.0171 1.92069   8
   0   6 -14 12.2361 1.99421  12
   0   6 -14 16.4338 1.86283   9
   0   6 -13 15.3637 1.93449  10
   0   6 -13 13.5124 1.98018   5
   0   6 -13 14.8230 2.04776  13
   0   6 -13 16.9057 1.95184   9
   0   6 -13 20.3107 2.00336   8
   0   6 -13 14.3201 2.05554  12
   0   6 -12 2.26448 0.90830  12
   0   6 -12 3.15173 0.65615   9
   0   6 -12 2.75295 0.84574  13
   0   6 -12 3.96591 0.77963   8
   0   6 -12 2.58838 0.63934  10
   0   6 -11 12.9025 1.85885  13
   0   6 -11 16.1464 1.79070   9
   0   6 -11 14.9663 1.78779  10
   0   6 -11 12.3268 1.86404  12
   0   6 -10 39.8777 4.97902  12
   0   6 -10 40.5837 4.96644  13
   0   6 -10 44.7814 4.95078  10
   0   6  -9 9.68341 1.42338  13
   0   6  -9 11.4732 1.31729   2
   0  -6   9 10.8129 1.38809  10
   0   6  -9 11.0730 1.44502  12
   0   6  -9 10.2490 1.38196  10
   0   6  -8 15.4695 1.96196  10
   0   6  -8 17.2744 1.99435  12
   0   6  -8 19.3939 2.06530  11
   0   6  -8 16.7415 1.92803   2
   0  -6   8 18.8575 1.98378  10
   0   6  -8 11.4523 1.96565  13
   0   6  -7 313.707 32.6158  11
   0   6  -7 280.705 32.5945  12
   0  -6   7 283.210 32.5987  10
   0   6  -7 265.268 32.5881   2
   0   6  -7 261.929 32.5893  13
   0   6  -7 314.864 32.5988  10
   0   6  -6 49.9583 5.97982  12
   0   6  -6 59.3886 6.01840  11
   0   6  -6 54.3663 5.99137  10
   0  -6   6 50.4517 5.99252  10
   0   6  -6 48.1004 5.97224  13
   0   6  -5-0.74593 0.42169  12
   0   6  -5-0.88296 0.50269   6
   0   6  -5-1.22139 0.57233  10
   0   6  -5-0.69897 0.36417  13
   0   6  -5 0.01693 0.70307  11
   0  -6   5-1.64592 0.53751  10
   0   6  -4 4.50089 0.89050  10
   0  -6   4 6.29907 1.01408  11
   0   6  -4 5.29882 0.94281  11
   0  -6   4 5.96777 0.86207  10
   0   6  -4 6.27533 0.77777   1
   0   6  -4 5.26722 0.81567   6
   0   6  -3 126.900 15.3296   6
   0  -6   3 114.099 15.3364  10
   0   6  -3 130.258 15.3264   3
   0   6  -3 141.458 15.3425  10
   0  -6   3 131.258 15.3499  11
   0   6  -3 146.282 15.3306   1
   0  -6   2 23.1400 2.88271  10
   0   6  -2 21.6651 2.89489  10
   0  -6   2 24.6161 2.84274   3
   0   6  -2 26.5767 2.86241   6
   0  -6   2 22.5929 2.84999   6
   0  -6   2 26.0216 2.86213   1
   0   6  -2 23.9520 2.85759   1
   0   6  -1 21.5097 2.78141   1
   0  -6   1 24.7078 2.77634   6
   0  -6   1 25.0852 2.77446   3
   0   6  -1 25.7521 2.79041   8
   0  -6   1 20.5570 2.79520   4
   0  -6   1 23.2885 2.81998  10
   0  -6   1 26.4482 2.79356   1
   0   6  -1 20.9730 2.78197   6
   0   6   0 5.79514 0.67019   1
   0  -6   0 4.61794 0.64420  13
   0   6   0 5.06053 0.69728   8
   0   6   0 3.56160 0.62394  13
   0   6   0 4.45718 0.69323   7
   0  -6   0 4.09446 0.70242   1
   0  -6   0 4.49460 0.64762   6
   0   6   0 3.09029 0.65937   6
   0  -6  -1 202.045 24.0029   6
   0  -6  -1 215.619 24.0072   1
   0   6   1 199.381 24.0048   1
   0   6   1 181.837 24.0022   6
   0  -6  -1 202.738 24.0050   7
   0  -6  -1 215.687 24.0078   8
   0  -6  -1 223.393 24.0043  13
   0   6   1 220.444 24.0044  13
   0   6   1 204.020 24.0062   7
   0  -6  -2 0.41005 0.45944   7
   0  -6  -2 1.04120 0.52462   6
   0  -6  -2 0.91283 0.53370   1
   0   6   2-0.31192 0.56344  13
   0   6   2 1.29344 0.47647   7
   0  -6  -2 1.77321 0.48599   8
   0   6   2 1.03142 0.47185   1
   0   6   2 0.90947 0.52569   6
   0  -6  -2-1.26906 0.53283  13
   0   6   2 1.23969 0.61636   4
   0   6   3 139.082 17.3901   6
   0  -6  -3 173.936 17.3978  13
   0  -6  -3 154.373 17.3938   1
   0   6   3 141.910 17.3891   7
   0   6   3 158.225 17.3978  13
   0  -6  -3 133.944 17.3902   6
   0  -6  -3 159.868 17.3898   7
   0  -6  -3 140.069 17.3970  10
   0   6   3 152.387 17.3915   1
   0  -6  -4 1.23423 0.67609   6
   0  -6  -4 3.41707 0.60757   4
   0  -6  -4 3.97851 0.63058   1
   0  -6  -4 1.08614 0.55962   7
   0  -6  -4 2.82681 0.63358  10
   0   6   4 3.05697 0.58743   7
   0   6   4 3.25651 0.70127  13
   0  -6  -4 0.27106 0.73118  13
   0   6   4 2.04248 0.56542   5
   0  -6  -5 463.378 52.8862  10
   0   6   5 484.951 52.8910  13
   0   6   5 442.288 52.8785   7
   0  -6  -5 456.555 52.8779   7
   0  -6  -5 420.503 52.8821   6
   0  -6  -5 451.556 52.8837   1
   0   6   5 433.868 52.8791   5
   0  -6  -5 526.550 52.8895  13
   0   6   6 68.9214 7.65955   5
   0   6   6 64.2937 7.65361   7
   0   6   6 61.7434 7.68615  13
   0  -6  -6 68.4585 7.66557   1
   0  -6  -6 60.6538 7.67030   6
   0  -6  -6 68.0194 7.66661  10
   0  -6  -6 62.9626 7.65104   7
   0   6   6 62.8709 7.66798   8
   0  -6  -6 75.1093 7.68365  13
   0   6   7 1.54901 0.49218   7
   0  -6  -7 0.59294 0.84250  13
   0   6   7 0.53784 0.81486  13
   0   6   7 1.38373 0.58130   5
   0   6   7 1.66290 0.65144   8
   0  -6  -7 1.72948 0.48200   7
   0   6   8 30.7197 3.67474  13
   0   6   8 28.8989 3.60586   5
   0  -6  -8 32.1167 3.66767  13
   0   6   8 29.7893 3.59514   7
   0  -6  -8 29.9918 3.59425   7
   0   6   8 31.7874 3.63237   8
   0  -6  -8 32.7458 3.61873   8
   0  -6  -9 1.21216 0.62886   8
   0   6   9 0.43127 0.68542   8
   0   6   9 0.97215 0.53902   5
   0  -6  -9 0.48498 0.48863   7
   0   6   9 0.97975 0.49742   7
   0  -6  -9 0.25159 0.92056  13
   0   6  10 0.97689 0.71538   8
   0  -6 -10 0.30372 0.94189  13
   0   6  10 0.45099 0.47830   7
   0  -6 -10-0.68598 0.82734   5
   0  -6 -10-0.38805 0.63508   8
   0   6  10 0.07884 0.55689   5
   0  -6 -10 0.00427 0.48898   7
   0  -6 -11 31.8770 4.87876  13
   0   6  11 37.3756 4.80783   5
   0   6  11 47.4123 4.84126   8
   0  -6 -11 40.5593 4.79106   7
   0   6  11 44.1135 4.79570   7
   0  -6 -11 33.8881 4.83630   5
   0  -6 -11 46.4827 4.82518   8
   0  -6 -12 7.89904 1.15471   7
   0  -6 -12 6.30704 1.45910  13
   0  -6 -12 9.10827 1.34124   5
   0  -6 -12 9.93285 1.25457   8
   0   6  12 9.34430 1.32405   8
   0   6  12 9.75677 1.18023   7
   0  -6 -13 47.3412 5.54592   7
   0  -6 -13 41.1908 5.54745  10
   0   6  13 53.7113 5.54990   7
   0  -6 -13 37.2078 5.60017   5
   0  -6 -13 51.1464 5.57851   8
   0   6  13 53.2124 5.59912   8
   0  -6 -14 26.1438 2.86646   8
   0   6  14 28.3725 2.90145   8
   0   6  14 24.6202 2.80935   7
   0  -6 -14 18.4506 2.88678   5
   0  -6 -14 21.9124 2.80874  10
   0  -6 -14 23.5213 2.80810   7
   0  -6 -15 39.6046 4.69551   7
   0   6  15 41.9816 4.69687   7
   0   6  15 46.7791 4.76813   8
   0  -6 -15 34.6941 4.75586   5
   0  -6 -15 35.5172 4.69185  10
   0  -6 -15 47.0423 4.74952   8
   0   6  16 0.39418 0.89642   8
   0  -6 -16 0.66894 0.54915   7
   0  -6 -16 1.37395 0.47832  10
   0  -6 -16 0.09723 0.76137   8
   0   6  16 1.67949 0.49157   9
   0  -6 -16 1.07987 0.92097   5
   0   6  16 0.99365 0.53920   7
   0   6  17 0.76322 0.47007   9
   0  -6 -17 1.15626 0.80479   8
   0  -6 -17 0.04677 0.56332   7
   0  -6 -17 0.28497 0.45334  10
   0  -6 -18 0.01355 0.83882   8
   0  -6 -18 1.24495 0.42212  10
   0   6  18 0.69843 0.46696   9
   0  -6 -18-0.18191 0.58081   7
   0  -6 -19 16.0372 2.14486  10
   0   6  19 18.9329 2.15078   9
   0  -6 -19 16.1015 2.54693  12
   0  -6 -19 19.0030 2.19930   7
   0  -6 -19 22.1295 2.31154   8
   0  -6 -20 49.1176 4.61210   8
   0  -6 -20 34.0874 4.50158  10
   0  -6 -20 45.3404 4.53981   7
   0  -6 -20 32.3048 4.76543  12
   0  -6 -21 6.92423 1.10550   8
   0  -6 -21 3.02591 1.51010  12
   0  -6 -21 3.99164 0.59442  10
   0  -6 -22-0.61802 1.58821  12
   0  -6 -22 3.63237 1.05839   8
   0  -6 -23 0.63602 1.05796   8
   0  -6 -23 0.42434 1.60422  12
   0  -6 -24-0.05375 1.07597   8
   0  -6 -24 0.10313 1.74437  12
   0  -6 -25 3.88884 1.21203   8
   0  -6 -25 1.73450 1.82462  12
   0  -6 -26 0.11368 1.87555  12
   0  -6 -26 0.38847 1.15640   8
   0  -6 -27 3.05430 1.25816   8
   0  -6 -27 2.22753 1.95330  12
   0  -6 -28 0.69133 1.24419   8
   0  -6 -28 2.34714 2.04564  12
   0  -6 -29 2.47468 2.21483  12
   0  -6 -29 5.18806 1.44242   8
   0  -6 -30 0.41742 2.29303  12
   0  -6 -30 0.06698 1.34332   8
   0  -6 -31 0.20676 1.37998   8
   0  -6 -31 0.19427 2.40845  12
   0  -6 -32 1.39289 1.47203   8
   0  -6 -33 3.42418 1.53609   8
   0   7 -30 0.05391 1.50720   6
   0   7 -29 0.63049 1.32759   8
   0   7 -29-2.09249 2.05534  12
   0   7 -28-0.71787 1.91353  12
   0   7 -28-0.55365 1.28879   8
   0   7 -27 0.70840 1.28654   8
   0   7 -27-1.68796 1.85995  12
   0   7 -26 0.22330 1.71299  12
   0   7 -26 0.46533 1.21795   8
   0   7 -25 1.10758 1.21554   8
   0   7 -25-0.03007 1.58995  12
   0   7 -24 4.93887 1.27100   8
   0   7 -24 1.53224 1.65672  12
   0   7 -23 1.12750 1.58411  12
   0   7 -23 5.84492 1.24570   8
   0   7 -22 3.80085 1.57833  12
   0   7 -22 8.09170 1.33306   8
   0   7 -21-0.43484 0.97717   8
   0   7 -21 0.02320 0.58021   9
   0   7 -21 0.42289 1.29828  12
   0   7 -20 4.11876 1.41736  12
   0   7 -20 5.50596 1.18148   8
   0   7 -20 6.12991 0.91439   9
   0   7 -19-0.16489 1.19587  13
   0   7 -19 1.53842 0.91749   8
   0   7 -19 0.36893 1.18918  12
   0   7 -19 0.85611 0.62130   9
   0   7 -18-0.34126 1.07806  12
   0   7 -18-0.49986 0.59942   9
   0   7 -18-0.55870 0.80861   8
   0   7 -18 0.86466 1.08887  13
   0   7 -17 4.68765 0.78196   9
   0   7 -17 2.74021 1.14585  13
   0   7 -17 3.69917 0.75826  10
   0   7 -17 4.31311 0.91446   8
   0   7 -17 3.96724 1.14831  12
   0   7 -16 2.58892 1.03724  12
   0   7 -16 3.06888 0.67848   9
   0   7 -16 3.01234 0.64739  10
   0   7 -16 2.74664 0.82921   8
   0   7 -16 1.11408 0.99007  13
   0   7 -15 1.14868 0.74798   5
   0   7 -15 0.53995 0.57871  10
   0   7 -15 0.53805 0.92474  13
   0   7 -15 1.93531 0.94967  12
   0   7 -15 2.23540 0.67827   8
   0   7 -15 1.00632 0.60040   9
   0   7 -14 4.22311 0.96244   5
   0   7 -14 5.14621 1.06374  13
   0   7 -14 7.21623 0.95924   8
   0   7 -14 5.06302 1.08984  12
   0   7 -14 5.96913 0.87154  10
   0   7 -14 5.33677 0.89220   9
   0   7 -13 1.61965 0.59364  10
   0   7 -13 2.49739 0.64154   9
   0   7 -13 0.71717 0.82949  13
   0   7 -13 3.01187 0.72731   8
   0   7 -13 2.37174 0.85017  12
   0   7 -12-0.23889 0.79496  12
   0   7 -12 1.48921 0.57796  10
   0   7 -12 1.56566 0.74462  13
   0   7 -12 1.63066 0.58998   9
   0   7 -11 37.8950 4.56255  13
   0   7 -11 43.4691 4.61256  11
   0   7 -11 34.4678 4.57495  12
   0   7 -11 39.6785 4.54643  10
   0   7 -10 28.1574 3.73534  13
   0   7 -10 34.6625 3.80403  11
   0   7 -10 33.7949 3.73617  10
   0   7 -10 32.9107 3.69673   2
   0   7 -10 27.3913 3.74613  12
   0  -7   9 0.76889 0.59087  10
   0   7  -9-1.73632 0.83723  11
   0   7  -9-1.71414 0.58684  10
   0   7  -9-1.86110 0.62596  12
   0   7  -9-1.09770 0.44152   2
   0   7  -8 147.368 17.9308  13
   0   7  -8 159.764 17.9408  10
   0   7  -8 153.987 17.9369  12
   0   7  -8 148.157 17.9287   2
   0   7  -8 183.512 17.9691  11
   0  -7   8 153.929 17.9419  10
   0   7  -7 205.593 26.0753   6
   0   7  -7 261.081 26.0990  11
   0   7  -7 237.938 26.0820  10
   0   7  -7 219.123 26.0674  13
   0  -7   7 229.692 26.0814  10
   0   7  -7 218.690 26.0725  12
   0   7  -6 204.349 25.5081  13
   0   7  -6 252.095 25.5273  10
   0   7  -6 244.512 25.5375  11
   0  -7   6 226.011 25.5241  10
   0   7  -6 206.370 25.5122  12
   0   7  -6 226.424 25.5182   6
   0  -7   5 4.28953 0.65656  10
   0   7  -5 2.48615 0.42980  13
   0   7  -5 1.60695 0.60062   6
   0   7  -5 1.51717 0.46659  12
   0  -7   5 5.28083 0.88956  11
   0   7  -5 4.14712 0.72679  10
   0   7  -5 3.36134 0.78622  11
   0   7  -5 3.61134 0.52778   1
   0   7  -4 40.9064 4.77781  10
   0  -7   4 46.1094 4.79162  11
   0   7  -4 46.8513 4.74876   1
   0   7  -4 37.5492 4.74150   3
   0  -7   4 36.2065 4.76646  10
   0   7  -4 37.9763 4.75333   6
   0  -7   3 44.9967 5.34079  10
   0   7  -3 52.0418 5.31971   1
   0  -7   3 45.0321 5.36757  11
   0   7  -3 42.4188 5.34495  10
   0   7  -3 46.7502 5.31403   3
   0   7  -3 40.9892 5.33742   4
   0   7  -3 42.3586 5.32006   6
   0   7  -2 54.4102 6.28776   1
   0  -7   2 50.2027 6.27906   3
   0  -7   2 54.5009 6.30595  10
   0   7  -2 57.5277 6.31791  10
   0   7  -2 57.3635 6.28865   6
   0  -7   2 57.8426 6.29363   1
   0  -7   2 50.4824 6.28456   6
   0  -7   1 35.1589 4.36461  10
   0   7  -1 39.4559 4.34702   8
   0  -7   1 36.9635 4.33253   6
   0   7  -1 34.6243 4.33563   6
   0   7  -1 39.1244 4.33636   1
   0  -7   1 38.4439 4.34588   1
   0  -7   1 34.9211 4.34675   4
   0  -7   0 37.5002 4.57951   6
   0   7   0 39.9016 4.58689   1
   0  -7   0 41.4626 4.59130   1
   0   7   0 38.5704 4.59521   7
   0   7   0 41.1452 4.59199   8
   0   7   0 37.2945 4.58224   6
   0  -7  -1 90.9780 11.2929   6
   0  -7  -1 97.2035 11.2961   7
   0   7   1 98.5319 11.2928  13
   0   7   1 97.7052 11.2982   8
   0  -7  -1 106.145 11.2987   8
   0   7   1 95.6247 11.2966   7
   0  -7  -1 101.380 11.2989   1
   0   7   1 93.5539 11.2948   1
   0   7   1 85.8433 11.2929   6
   0  -7  -1 105.873 11.2941  13
   0   7   2 13.9397 1.72643   1
   0  -7  -2 15.5072 1.75539   1
   0  -7  -2 13.6654 1.72807   6
   0   7   2 13.1706 1.74733  13
   0   7   2 13.6241 1.75769   4
   0  -7  -2 15.3308 1.74310  13
   0  -7  -2 14.7195 1.72910   7
   0   7   2 13.5570 1.72128   7
   0   7   2 13.2394 1.73696   6
   0  -7  -2 15.0445 1.74553   8
   0   7   3 75.8219 8.79493   1
   0   7   3 71.4019 8.79392   7
   0  -7  -3 74.4645 8.81144  10
   0  -7  -3 86.7793 8.80550  13
   0  -7  -3 67.6893 8.79723   6
   0  -7  -3 74.2095 8.79818   8
   0  -7  -3 82.5158 8.80190   1
   0   7   3 77.0429 8.80724  13
   0   7   3 68.2343 8.79553   6
   0  -7  -3 80.1945 8.79516   7
   0  -7  -4 2.01935 0.63801   6
   0   7   4 2.08739 0.53128   7
   0  -7  -4 2.51814 0.60501   4
   0   7   4 1.35558 0.69583  13
   0  -7  -4 2.31714 0.65925  10
   0  -7  -4 2.20527 0.55652   7
   0  -7  -4 2.35339 0.63680   1
   0  -7  -4 0.90028 0.72626  13
   0   7   5 3.74501 0.79056  13
   0  -7  -5 2.23443 0.77957  13
   0   7   5 1.32810 0.63546   5
   0  -7  -5 2.54522 0.58149   7
   0  -7  -5 1.87693 0.72018   6
   0  -7  -5 3.02737 0.66793   1
   0  -7  -5 2.98339 0.68352  10
   0   7   5 2.30201 0.55764   7
   0  -7  -6-0.97259 0.70530   6
   0  -7  -6-0.66889 0.66347   1
   0   7   6-2.17490 0.86558  13
   0  -7  -6-1.52883 0.63656  10
   0   7   6-0.91364 0.51557   7
   0   7   6-0.78147 0.57604   5
   0  -7  -6-0.72463 0.80280  13
   0  -7  -6 0.81119 0.49542   7
   0  -7  -7 55.0580 6.16413   1
   0   7   7 50.5379 6.14816   7
   0   7   7 54.0094 6.15290   5
   0  -7  -7 51.0218 6.14395   7
   0  -7  -7 52.1826 6.17114   6
   0  -7  -7 51.3030 6.19193  13
   0   7   7 57.3698 6.16516   8
   0   7   7 50.1888 6.19277  13
   0  -7  -7 51.8178 6.16453  10
   0  -7  -8 5.39562 0.95141  10
   0  -7  -8 5.01625 1.09674   6
   0  -7  -8 6.21791 0.88943   7
   0   7   8 8.65783 0.99607   8
   0   7   8 7.01309 0.89885   7
   0   7   8 5.61184 0.93319   5
   0  -7  -8 6.97524 1.12225  13
   0   7   9 1.60923 0.72687   5
   0  -7  -9 1.34614 1.02769  13
   0  -7  -9 4.12355 0.64495   7
   0   7   9 5.00371 0.79992   8
   0   7   9 3.70247 0.65563   7
   0  -7  -9 4.04461 0.74366   8
   0  -7  -9 3.43583 0.70291  10
   0  -7 -10-0.25725 0.55380  10
   0  -7 -10 1.49599 0.64914   8
   0   7  10 1.10295 0.71367   8
   0   7  10 0.41240 0.58253   5
   0   7  10 0.26349 0.53773   7
   0  -7 -10 0.29151 0.49837   7
   0  -7 -10-3.17301 0.96483  13
   0  -7 -11 19.3841 2.68692  10
   0   7  11 23.9715 2.66890   7
   0  -7 -11 22.8492 2.79726  13
   0  -7 -11 24.1680 2.71455   8
   0   7  11 24.5695 2.73363   8
   0  -7 -11 22.1921 2.66981   7
   0   7  11 20.6097 2.69773   5
   0  -7 -12 16.9661 2.33675  10
   0  -7 -12 21.5352 2.38224   8
   0   7  12 23.5448 2.41556   8
   0  -7 -12 15.3071 2.47847  13
   0   7  12 14.7223 2.35790   5
   0  -7 -12 16.5130 2.49450  12
   0  -7 -12 20.4267 2.32228   7
   0   7  12 23.0753 2.33404   7
   0  -7 -13 3.54387 1.32187  13
   0  -7 -13 7.33741 0.96104   7
   0  -7 -13 4.59776 0.97894  10
   0  -7 -13 5.67096 1.34675  12
   0  -7 -13 7.55806 1.07151   8
   0   7  13 8.33363 0.98323   7
   0   7  13 9.48199 1.14635   8
   0   7  14 5.70677 1.01167   8
   0  -7 -14 3.67214 1.24677  13
   0  -7 -14 5.07920 0.76928   7
   0   7  14 5.83008 0.80164   7
   0  -7 -14 2.70397 0.99270   5
   0  -7 -14 4.79526 0.77405  10
   0  -7 -14 3.54708 1.22812  12
   0  -7 -14 4.96666 0.92781   8
   0   7  15 53.3998 5.37740   8
   0  -7 -15 51.0127 5.36371   8
   0  -7 -15 37.2822 5.37869   5
   0  -7 -15 40.0188 5.31431  10
   0   7  15 47.6886 5.31556   7
   0  -7 -15 45.5930 5.31055   7
   0  -7 -16 0.77316 0.53388   7
   0   7  16-0.15957 0.54881   7
   0  -7 -16 0.48105 0.50715  10
   0  -7 -16 1.53623 0.75082   8
   0  -7 -16 0.59514 0.96883   5
   0   7  17 0.67539 0.56125   7
   0  -7 -17 1.23147 0.79032   8
   0  -7 -17 1.04844 0.51375  10
   0  -7 -17 0.95938 0.55141   7
   0  -7 -18 0.53465 0.50688  10
   0   7  18 1.24357 0.53982   9
   0  -7 -18 2.16091 0.86689   8
   0  -7 -18 1.52959 0.58818   7
   0  -7 -19-0.46607 0.47949  10
   0   7  19 1.02081 0.52457   9
   0  -7 -19 0.82017 0.59040   7
   0  -7 -19-0.57144 0.91293   8
   0  -7 -20 40.7530 4.07404   8
   0  -7 -20 31.6383 3.95857  10
   0  -7 -20 34.0497 3.98475   7
   0  -7 -21 0.37012 0.99125   8
   0  -7 -21-0.51011 0.41594  10
   0  -7 -21-0.23951 1.54528  12
   0  -7 -22 27.6983 3.22936   8
   0  -7 -22 22.0575 3.45974  12
   0  -7 -23 2.26041 1.73068  12
   0  -7 -23 3.89356 1.15527   8
   0  -7 -24 1.50378 1.75506  12
   0  -7 -24 3.34097 1.16181   8
   0  -7 -25 0.47767 1.82974  12
   0  -7 -25-2.03611 1.19017   8
   0  -7 -26 9.24863 2.23669  12
   0  -7 -26 9.81844 1.66985   8
   0  -7 -27 3.60755 1.30501   8
   0  -7 -27 0.52572 1.96062  12
   0  -7 -28 2.17134 2.07413  12
   0  -7 -28 0.84631 1.29261   8
   0  -7 -29 0.87335 1.32712   8
   0  -7 -29-0.44876 2.18536  12
   0  -7 -30 1.48801 1.34643   8
   0  -7 -30 0.32961 2.32251  12
   0  -7 -31 1.23182 2.34408  12
   0  -7 -31-0.13946 1.42824   8
   0  -7 -32 0.93531 1.46447   8
   0  -7 -33-1.38061 1.53557   8
   0   8 -30 3.75105 1.63814   6
   0   8 -29 1.36749 1.37505   8
   0   8 -29 2.39909 1.56158   6
   0   8 -28-0.04327 1.34720   8
   0   8 -28 0.44959 1.42048   6
   0   8 -28 0.14224 1.95688  12
   0   8 -27 1.97875 1.29418   8
   0   8 -27 0.66942 1.84413  12
   0   8 -26 4.80701 1.40512   8
   0   8 -26 5.71533 1.85401  12
   0   8 -25 0.41754 1.66964  12
   0   8 -25 1.74840 1.19837   8
   0   8 -24-0.05614 1.57814  12
   0   8 -24-0.31449 1.13269   8
   0   8 -23 5.50082 1.65028  12
   0   8 -23 6.73491 1.39139   8
   0   8 -22 6.54179 1.67957  12
   0   8 -22 8.18645 1.41620   8
   0   8 -21 1.31237 0.98386   8
   0   8 -21-1.27713 1.32982  12
   0   8 -21 0.71388 0.68100   9
   0   8 -20 5.59110 1.04214   8
   0   8 -20 2.83369 1.34502  12
   0   8 -20 3.38983 0.80870   9
   0   8 -19 24.2435 2.61926   8
   0   8 -19 21.7214 2.52854   9
   0   8 -19 15.9632 2.72304  12
   0   8 -19 17.4862 2.72873  13
   0   8 -18 0.24707 1.08252  13
   0   8 -18 0.85823 0.65457   9
   0   8 -18-0.14921 1.09373  12
   0   8 -18-0.28593 0.81547   8
   0   8 -17-0.61521 0.64400   9
   0   8 -17-0.64319 0.76222   8
   0   8 -17-0.82957 1.07479  12
   0   8 -17 0.55866 1.03476  13
   0   8 -16 4.47577 1.14068  12
   0   8 -16 5.50474 0.84996   9
   0   8 -16 5.91367 0.96514   8
   0   8 -16 4.63848 1.12180  13
   0   8 -16 3.54905 0.85046  10
   0   8 -15 0.28440 0.70470   8
   0   8 -15-0.42698 0.76452   5
   0   8 -15-1.02743 0.61987  10
   0   8 -15-0.15946 0.90133  12
   0   8 -15 0.30065 0.88633  13
   0   8 -15 0.00967 0.62839   9
   0   8 -14 11.9759 1.58578  11
   0   8 -14 13.2662 1.45972   8
   0   8 -14 12.1003 1.37928   9
   0   8 -14 8.09837 1.52109  12
   0   8 -14 8.18280 1.48868  13
   0   8 -14 8.53640 1.44209   5
   0   8 -14 10.1237 1.37568  10
   0   8 -13 1.46905 0.62758  10
   0   8 -13 1.51213 0.62111   9
   0   8 -13 1.20323 0.80395  13
   0   8 -13 1.26139 0.84123  12
   0   8 -13 1.49202 0.92320  11
   0   8 -12 3.09878 0.74674  13
   0   8 -12-0.54444 0.91659  11
   0   8 -12 1.99758 0.78284  12
   0   8 -12 1.64579 0.60903  10
   0   8 -11 8.02591 1.39040  13
   0   8 -11 12.6584 1.36549  10
   0   8 -11 9.77888 1.28883   2
   0   8 -11 11.9054 1.53968  11
   0   8 -11 11.4645 1.42467  12
   0   8 -10-1.75362 0.47891   2
   0   8 -10-2.11129 0.60512  10
   0   8 -10-1.87165 0.61773  13
   0  -8  10-1.18192 0.64940  10
   0   8 -10-0.83475 0.84913  11
   0   8 -10-2.57249 0.65744  12
   0   8  -9 95.2334 11.3410   2
   0   8  -9 108.645 11.3622  10
   0   8  -9 89.0737 11.3473  13
   0   8  -9 95.8764 11.3569   6
   0  -8   9 99.1532 11.3614  10
   0   8  -9 93.5140 11.3522  12
   0   8  -9 116.353 11.3944  11
   0   8  -8-2.06347 0.52773  13
   0   8  -8 0.74852 0.52839  12
   0   8  -8 1.37209 0.55645   6
   0   8  -8 1.60344 0.78707  11
   0  -8   8-0.62285 0.63935  10
   0   8  -8 0.39493 0.59370  10
   0  -8   7 15.7551 1.91522  10
   0   8  -7 15.6853 1.88582   6
   0   8  -7 14.0574 1.85814  12
   0   8  -7 16.8099 1.90842  10
   0   8  -7 19.0701 1.96997  11
   0   8  -7 14.3439 1.84444  13
   0  -8   6 8.99463 1.31242  11
   0  -8   6 8.81988 1.18077  10
   0   8  -6 10.1349 1.21807  10
   0   8  -6 9.82759 1.25579  11
   0   8  -6 7.32881 1.08188  12
   0   8  -6 9.90847 1.12341   1
   0   8  -6 7.81127 1.13129   6
   0   8  -5 1.11868 0.49520   3
   0   8  -5 1.93947 0.53503   6
   0  -8   5 2.26977 0.77210  11
   0  -8   5 1.90968 0.62642  10
   0   8  -5 0.66534 0.63603  10
   0   8  -5 1.19534 0.48850   1
   0  -8   4 0.45487 0.75490  11
   0   8  -4-0.25693 0.68996  10
   0  -8   4 0.34952 0.56862  10
   0   8  -4-0.94046 0.48083   1
   0   8  -4-0.92961 0.46389   3
   0   8  -4 0.03363 0.49936   6
   0   8  -4 0.16322 0.64822   4
   0   8  -3 17.4352 2.11434   6
   0  -8   3 18.3477 2.10641   1
   0  -8   3 17.0315 2.20934  11
   0   8  -3 18.5751 2.09295   1
   0  -8   3 15.3143 2.12996  10
   0   8  -3 18.0163 2.13349   4
   0   8  -3 15.8850 2.16990  10
   0  -8   2 23.3449 2.64030   3
   0   8  -2 22.4200 2.65557   6
   0   8  -2 22.6032 2.65588   1
   0  -8   2 21.6085 2.64968   6
   0   8  -2 21.2721 2.71686  10
   0  -8   2 19.2164 2.69548  10
   0  -8   2 24.3223 2.66658   1
   0  -8   1 4.61510 0.88120  10
   0   8  -1 3.52874 0.81967   7
   0  -8   1 4.85485 0.74953   6
   0   8  -1 4.97954 0.77082   6
   0  -8   1 6.53108 0.84283   4
   0  -8   1 5.22634 0.84249   1
   0   8  -1 6.67459 0.77775   1
   0   8  -1 5.18332 0.82688   8
   0   8   0 6.70511 0.94845   1
   0   8   0 6.40223 0.94298   6
   0   8   0 7.15520 0.97205   8
   0   8   0 6.34015 0.95916   7
   0  -8   0 6.65271 0.91510   6
   0  -8   0 7.54555 0.99003   1
   0   8   1 28.2431 3.45231   1
   0  -8  -1 30.8249 3.45360   8
   0   8   1 30.2613 3.45824   8
   0  -8  -1 29.0503 3.45077  13
   0   8   1 25.8879 3.45533   6
   0  -8  -1 29.4026 3.45736   7
   0  -8  -1 31.6988 3.45958   1
   0   8   1 28.7398 3.45518   7
   0  -8  -1 29.4238 3.44800   6
   0   8   2 2.36776 0.65788   6
   0  -8  -2 2.17953 0.65838   7
   0   8   2 2.92401 0.71149   8
   0  -8  -2 3.32585 0.64086   8
   0  -8  -2 3.87183 0.69703   1
   0   8   2 2.79794 0.73792   4
   0   8   2 3.47660 0.63354   1
   0  -8  -2 3.08269 0.65490   6
   0   8   2 2.73363 0.62584   7
   0  -8  -2 3.80859 0.70756  13
   0   8   3 83.6032 9.81122   7
   0  -8  -3 89.4470 9.81545   8
   0  -8  -3 81.0671 9.81148   6
   0  -8  -3 79.2724 9.82669  10
   0   8   3 74.8970 9.81010   6
   0  -8  -3 97.6970 9.81962  13
   0  -8  -3 85.4390 9.81554   1
   0  -8  -3 87.4584 9.81213   7
   0   8   3 78.8862 9.82199  13
   0   8   3 84.8689 9.81028   1
   0  -8  -4 3.92056 0.71966   7
   0  -8  -4 3.59139 0.81104   6
   0   8   4 4.59078 0.70765   7
   0  -8  -4 4.69285 0.79254   1
   0  -8  -4 4.82708 0.84662  13
   0   8   4 4.37489 0.84403  13
   0  -8  -4 3.76850 0.77140   4
   0  -8  -4 3.88405 0.75523   8
   0   8   4 4.90759 0.71203   1
   0  -8  -4 2.21157 0.77081  10
   0  -8  -5 42.0813 4.84377   4
   0  -8  -5 43.7439 4.83176   7
   0   8   5 34.5378 4.82962   5
   0  -8  -5 46.7746 4.84749   1
   0  -8  -5 45.9060 4.86731  13
   0  -8  -5 37.9210 4.84625  10
   0  -8  -5 39.1683 4.84821   6
   0   8   5 40.5280 4.85761  13
   0   8   5 42.3144 4.83051   7
   0   8   6 2.17974 0.64268   5
   0  -8  -6 2.37321 0.61043   7
   0  -8  -6 1.96139 0.69059  10
   0  -8  -6 1.74147 0.84935  13
   0  -8  -6 3.05385 0.70828   1
   0  -8  -6 3.48620 0.76739   6
   0   8   6 2.74231 0.61710   7
   0   8   7-0.78130 0.68656   8
   0   8   7-0.90965 0.61051   5
   0  -8  -7-0.50967 0.52046   7
   0  -8  -7-1.32039 0.63087  10
   0  -8  -7-0.06330 0.63524   1
   0   8   7-0.63186 0.51365   7
   0  -8  -7-0.06028 0.73758   6
   0  -8  -7-0.44442 0.82246  13
   0  -8  -8-0.16778 0.56546   7
   0   8   8 2.25806 0.60340   5
   0  -8  -8-1.25604 0.84253   6
   0   8   8 0.54902 0.62702   7
   0   8   8 3.52034 0.68307   8
   0  -8  -8 0.93857 0.69442  10
   0  -8  -8 3.36400 0.72530   1
   0  -8  -8-1.19763 0.88596  13
   0  -8  -9 622.216 74.7222   7
   0  -8  -9 597.126 74.7327   6
   0   8   9 649.666 74.7258   5
   0   8   9 630.146 74.7242   7
   0  -8  -9 693.753 74.7348   1
   0  -8  -9 629.974 74.7329  10
   0  -8  -9 635.487 74.7413  13
   0   8   9 706.179 74.7349   8
   0   8  10 15.7309 1.78162   7
   0  -8 -10 12.2175 1.76032   7
   0   8  10 15.5212 1.79454   5
   0  -8 -10 15.4157 1.82413   8
   0  -8 -10 14.4532 1.79682  10
   0  -8 -10 12.9501 1.92825  13
   0   8  10 17.2198 1.83580   8
   0  -8 -10 11.0373 1.91618   6
   0   8  11 32.5222 3.96351   7
   0  -8 -11 33.1515 3.95784   7
   0   8  11 30.8344 3.97443   5
   0  -8 -11 28.1877 4.06547  13
   0   8  11 40.0020 4.00545   8
   0  -8 -11 31.1866 3.97863  10
   0  -8 -11 40.3534 3.99740   8
   0  -8 -12 111.758 13.7600  10
   0   8  12 113.005 13.7577   5
   0   8  12 135.603 13.7766   8
   0  -8 -12 100.155 13.7946  13
   0  -8 -12 119.441 13.7473   7
   0   8  12 114.069 13.7513   7
   0  -8 -12 110.640 13.8059  12
   0  -8 -12 139.316 13.7752   8
   0  -8 -13 9.96625 1.70247  12
   0   8  13 11.7624 1.42738   7
   0  -8 -13 11.1875 1.41160   7
   0  -8 -13 7.63836 1.68577  13
   0  -8 -13 9.75018 1.43687  10
   0   8  13 14.4671 1.55923   8
   0  -8 -13 12.6069 1.50954   8
   0  -8 -14 0.04249 1.12052  13
   0  -8 -14 2.27639 0.74756   8
   0  -8 -14 0.82807 0.57947  10
   0  -8 -14 0.14073 1.11791  12
   0   8  14 1.46019 0.58495   7
   0  -8 -14 1.53376 0.53789   7
   0   8  14 1.98010 0.85185   8
   0   8  15-0.64447 0.85844   8
   0  -8 -15-0.52442 0.54575   7
   0   8  15-0.60355 0.58390   7
   0  -8 -15-2.27040 0.78764   8
   0  -8 -15-2.98346 1.20624  12
   0  -8 -15-1.38262 0.58750  10
   0  -8 -16 1.57824 0.55438  10
   0  -8 -16 1.11694 1.15177  12
   0   8  16 0.60340 0.57612   7
   0  -8 -16-0.01291 0.77402   8
   0  -8 -16 0.96832 0.54963   7
   0  -8 -17 0.65312 0.54350  10
   0  -8 -17 0.39393 0.81693   8
   0   8  17 0.14391 0.57038   7
   0  -8 -17-1.16478 1.25686  12
   0  -8 -17 0.70150 0.56893   7
   0  -8 -18 6.61332 0.99346   7
   0  -8 -18 5.89035 0.98442  10
   0   8  18 7.95215 1.00820   7
   0  -8 -18 7.00560 1.17422   8
   0  -8 -19 24.9261 2.72357   8
   0  -8 -19 19.7804 2.59993  10
   0  -8 -19 22.4031 2.60976   7
   0  -8 -20 4.27991 1.07888   8
   0  -8 -20 3.49503 0.72022  10
   0  -8 -20 4.86913 0.80776   7
   0  -8 -21 5.15078 1.14124   8
   0  -8 -21 4.22715 0.71681  10
   0  -8 -22 1.25006 1.02715   8
   0  -8 -23 2.71581 1.11936   8
   0  -8 -24-0.20461 1.09723   8
   0  -8 -24-1.63760 1.77951  12
   0  -8 -25-1.45742 1.79417  12
   0  -8 -25 0.44361 1.10609   8
   0  -8 -26-0.97941 1.89479  12
   0  -8 -26-0.58055 1.19588   8
   0  -8 -27-0.36985 2.03069  12
   0  -8 -27 5.47706 1.36794   8
   0  -8 -28 1.30975 1.32336   8
   0  -8 -28 2.68165 2.12408  12
   0  -8 -29-1.02082 1.34025   8
   0  -8 -29 2.00535 2.22449  12
   0  -8 -30 1.48133 2.26151  12
   0  -8 -30-0.09176 1.38675   8
   0  -8 -31 4.02486 1.50129   8
   0  -8 -31 1.19200 2.41162  12
   0  -8 -32 0.53637 1.45602   8
   0   9 -30-2.10201 1.62273   6
   0   9 -29 1.21533 1.50124   6
   0   9 -28-1.62152 1.47110   6
   0   9 -28 0.10932 1.32995   8
   0   9 -27 0.82064 1.41464   6
   0   9 -27 3.65067 1.96350  12
   0   9 -27 3.71814 1.33636   8
   0   9 -26-0.39226 1.34027   6
   0   9 -26-0.37786 1.80013  12
   0   9 -26-1.02814 1.25524   8
   0   9 -25 1.70764 1.23665   8
   0   9 -25 1.47523 1.69111  12
   0   9 -25 2.57769 1.28160   6
   0   9 -24 0.56239 1.16530   8
   0   9 -24-0.47489 1.55733  12
   0   9 -23 1.23700 1.09052   8
   0   9 -23 1.35359 1.52443  12
   0   9 -22 5.63724 1.21042   8
   0   9 -22 4.06583 1.53715  12
   0   9 -21 4.23127 1.49460  12
   0   9 -21 6.07306 1.19596   8
   0   9 -21 5.52078 0.97535   9
   0   9 -20 0.65479 0.73083   9
   0   9 -20-0.12745 1.24863  12
   0   9 -20-0.10564 0.87046   8
   0   9 -19 6.14224 1.00145   9
   0   9 -19 5.14576 1.11377   8
   0   9 -19 5.07502 1.39239  12
   0   9 -18-0.42122 1.08802  12
   0   9 -18 1.57345 0.70352   9
   0   9 -18 1.26425 0.86987   8
   0   9 -17 0.95268 0.81397   8
   0   9 -17 1.15144 1.02831  12
   0   9 -17 3.32706 1.16938  11
   0   9 -17 0.02115 0.71979   9
   0   9 -16 0.96519 0.98473  12
   0   9 -16-0.67291 0.70081  10
   0   9 -16-1.30573 0.70309   9
   0   9 -16-0.75303 0.96341  13
   0   9 -16-1.10757 0.81782   8
   0   9 -16 1.70909 1.06083  11
   0   9 -15 0.96222 0.90275  13
   0   9 -15 0.90116 1.04350  11
   0   9 -15 0.17475 0.67658  10
   0   9 -15 1.45096 0.94227  12
   0   9 -15 0.73264 0.66700   9
   0   9 -15 1.86082 0.77318   8
   0   9 -14-0.06739 0.63181  10
   0   9 -14 0.41122 0.63679   9
   0   9 -14-1.31502 0.83694  12
   0   9 -14 1.55189 0.82296  13
   0   9 -14 0.66906 1.01430  11
   0   9 -13 21.4979 2.86593  13
   0   9 -13 23.9383 2.84624  10
   0   9 -13 29.7210 2.95847  11
   0   9 -13 21.8487 2.88319  12
   0   9 -12 10.1558 1.34878  11
   0   9 -12 3.10101 1.15667  13
   0   9 -12 10.6329 1.18275  12
   0   9 -12 10.0212 1.13354  10
   0   9 -11 1.12879 0.43106   2
   0   9 -11 0.63772 0.61477   6
   0   9 -11-0.19130 0.63993  12
   0   9 -11 1.85952 0.55080  10
   0  -9  11 1.59740 0.63150  10
   0   9 -11-0.82394 0.89773  11
   0   9 -11-0.24592 0.60316  13
   0   9 -10 29.6637 3.55435   6
   0   9 -10 28.5548 3.54974  12
   0   9 -10 35.5242 3.56311  10
   0   9 -10 25.8238 3.53940  13
   0  -9  10 30.9750 3.56781  10
   0   9 -10 35.7293 3.63257  11
   0   9 -10 29.0590 3.52345   2
   0   9  -9 10.6302 1.22793   6
   0   9  -9 9.42598 1.24673  10
   0   9  -9 10.2554 1.20851  12
   0   9  -9 10.0132 1.35202  11
   0   9  -9 7.06728 1.18176  13
   0   9  -9 8.36410 1.17193   2
   0  -9   9 9.64377 1.26803  10
   0   9  -8 200.194 22.4030  10
   0   9  -8 218.640 22.4212  11
   0   9  -8 186.718 22.3947   6
   0  -9   8 190.776 22.4009  10
   0   9  -8 182.993 22.3875  12
   0   9  -7 71.4264 9.81307  12
   0   9  -7 85.4639 9.84274  10
   0   9  -7 105.125 9.82804   1
   0  -9   7 82.6340 9.83960  10
   0   9  -7 81.9177 9.82903   6
   0   9  -7 92.0759 9.86045  11
   0  -9   6 1.80309 0.86416  11
   0   9  -6 0.90036 0.50759   1
   0   9  -6 0.57642 0.47280   3
   0   9  -6 1.41284 0.54299   6
   0  -9   6 1.09703 0.65038  10
   0   9  -6 0.56065 0.69653  10
   0   9  -5 9.81722 1.19366   6
   0   9  -5 8.94624 1.18419   1
   0   9  -5 8.44214 1.15193   3
   0  -9   5 10.8287 1.34338  11
   0  -9   5 8.72906 1.25424  10
   0   9  -5 8.27283 1.26570  10
   0   9  -5 9.11214 1.26289   4
   0   9  -4 27.7487 3.05928   4
   0  -9   4 22.1900 3.05680  10
   0   9  -4 25.7265 3.02023   3
   0   9  -4 25.0471 3.03599   6
   0   9  -4 24.6151 3.09284  10
   0  -9   4 25.4391 3.11882  11
   0   9  -4 27.4373 3.03618   1
   0   9  -3 8.10806 1.13214   1
   0   9  -3 8.75389 1.15936   6
   0  -9   3 7.15568 1.20847  10
   0  -9   3 8.06654 1.11781   6
   0  -9   3 10.1756 1.13919   1
   0   9  -3 8.57816 1.26397  10
   0  -9   3 9.72500 1.27013  11
   0   9  -3 9.28111 1.22771   4
   0  -9   2 3.95066 0.58755   3
   0   9  -2 3.83446 0.68853   8
   0  -9   2 2.64636 0.79184  10
   0   9  -2 3.28672 0.64975   1
   0  -9   2 3.28451 0.61360   6
   0   9  -2 3.16591 0.63465   6
   0  -9   2 3.70690 0.66780   1
   0   9  -2 4.00328 0.86064  10
   0   9  -1 11.9641 1.43051   1
   0   9  -1 11.9884 1.44739   8
   0  -9   1 8.85417 1.39985  12
   0  -9   1 12.4875 1.44584   1
   0  -9   1 11.7232 1.47472   4
   0  -9   1 10.6522 1.47923  10
   0   9  -1 11.0338 1.41743   6
   0   9  -1 15.9180 1.46893   7
   0  -9   1 10.3601 1.41067   6
   0   9   0 58.6941 6.70449   1
   0  -9   0 51.0316 6.69632  12
   0   9   0 57.2110 6.69827   6
   0   9   0 60.5254 6.70904   8
   0   9   0 57.5052 6.70549   7
   0  -9   0 60.9291 6.70998   1
   0  -9   0 57.9444 6.69477   6
   0   9   1 6.03219 0.76469   7
   0  -9  -1 4.26276 0.74648   6
   0   9   1 4.20698 0.78575   6
   0   9   1 3.85249 0.77077   1
   0  -9  -1 5.55709 0.78395   7
   0  -9  -1 4.49002 0.77587   8
   0  -9  -1 4.96743 0.79537   1
   0  -9  -1 4.10737 0.76566  13
   0   9   1 4.16868 0.81664   8
   0   9   2 21.7851 2.87455   6
   0  -9  -2 24.7750 2.87449   6
   0  -9  -2 26.8063 2.89337   1
   0  -9  -2 25.4296 2.88340   8
   0  -9  -2 23.9566 2.88587  13
   0   9   2 24.4472 2.87652   1
   0   9   2 22.8223 2.87666   7
   0  -9  -2 23.5284 2.87400   7
   0   9   2 24.7721 2.90587   4
   0   9   2 24.1899 2.89295   8
   0  -9  -3 1.82434 0.63183   1
   0  -9  -3 2.19267 0.60628   8
   0  -9  -3 2.34312 0.64315  10
   0  -9  -3-1.40255 0.67458  13
   0   9   3-0.27226 0.63963   8
   0  -9  -3 0.96496 0.60311   7
   0  -9  -3 2.36559 0.63800   6
   0   9   3-0.09576 0.53998   1
   0   9   3 0.08842 0.59162   6
   0   9   3 1.40365 0.55829   7
   0   9   4 121.480 14.5103   7
   0  -9  -4 137.508 14.5197  13
   0  -9  -4 115.724 14.5120   6
   0   9   4 117.687 14.5087   6
   0  -9  -4 117.243 14.5170   4
   0  -9  -4 134.963 14.5175   1
   0  -9  -4 120.633 14.5222  10
   0   9   4 124.353 14.5117   1
   0  -9  -4 122.589 14.5092   7
   0  -9  -4 139.376 14.5167   8
   0  -9  -5 0.09904 0.62442   1
   0  -9  -5-1.59260 0.74859  13
   0  -9  -5-1.10513 0.66662  10
   0  -9  -5 0.52184 0.68786   6
   0  -9  -5-1.70739 0.65195   8
   0  -9  -5 0.01068 0.56952   7
   0  -9  -5 0.25097 0.64797   4
   0   9   5-0.18326 0.57920   7
   0  -9  -6 66.0038 7.22796   4
   0  -9  -6 66.1309 7.24333  13
   0  -9  -6 60.0088 7.23428  10
   0   9   6 54.8739 7.21438   5
   0  -9  -6 63.6425 7.21110   7
   0   9   6 61.0418 7.21439   7
   0  -9  -6 66.8387 7.22991   1
   0  -9  -6 57.9308 7.23029   6
   0  -9  -7-3.72952 0.82006   1
   0  -9  -7-2.78464 0.79545   4
   0   9   7-2.29233 0.71222   5
   0  -9  -7-2.02471 0.78273  10
   0  -9  -7-4.29888 0.99138  13
   0   9   8 588.909 70.3804   5
   0  -9  -8 595.341 70.3913  10
   0  -9  -8 612.933 70.3960  13
   0  -9  -8 570.049 70.3868   6
   0  -9  -8 585.877 70.3781   7
   0  -9  -8 653.266 70.3893   1
   0   9   8 636.064 70.3892   8
   0   9   8 618.583 70.3816   7
   0   9   9 178.467 22.2660   5
   0   9   9 193.341 22.2653   7
   0   9   9 207.790 22.2781   8
   0  -9  -9 178.352 22.2895  13
   0  -9  -9 213.870 22.2800   1
   0  -9  -9 190.403 22.2762  10
   0  -9  -9 189.201 22.2619   7
   0  -9  -9 183.433 22.2782   6
   0   9  10 10.6649 1.34158   7
   0  -9 -10 9.20675 1.48028   6
   0   9  10 12.7310 1.42082   8
   0  -9 -10 12.7575 1.44645   1
   0  -9 -10 10.6239 1.38245  10
   0  -9 -10 8.63100 1.40892   8
   0  -9 -10 8.66747 1.54050  13
   0   9  10 9.53867 1.36019   5
   0  -9 -10 10.0646 1.32218   7
   0  -9 -11 4.82121 1.05587   6
   0  -9 -11 0.76573 1.14478  12
   0  -9 -11 1.31717 0.85527  10
   0  -9 -11 5.98611 0.90369   8
   0   9  11 3.86447 0.82351   5
   0  -9 -11 2.83690 1.15450  13
   0  -9 -11 7.81506 0.77718   7
   0   9  11 3.54196 0.89881   8
   0  -9 -11 7.65049 0.93397   1
   0   9  11 3.04146 0.74247   7
   0  -9 -12 0.93803 0.51643   7
   0  -9 -12 1.73912 0.86740   6
   0  -9 -12-0.21203 0.62954  10
   0  -9 -12 0.67576 0.99581  13
   0  -9 -12-0.77045 0.78495   8
   0  -9 -12-1.11391 1.03918  12
   0   9  12 0.72987 0.77896   8
   0   9  12-0.09092 0.54989   7
   0   9  12-1.08386 0.66866   5
   0  -9 -13-1.68631 0.98999  13
   0  -9 -13-0.81733 0.59973  10
   0  -9 -13 0.53671 0.50030   7
   0  -9 -13-0.63506 0.88576   6
   0   9  13 0.32783 0.76918   8
   0  -9 -13-1.39155 1.04371  12
   0  -9 -13 0.30898 0.74662   8
   0   9  13-0.95547 0.61474   5
   0   9  13-0.13141 0.54675   7
   0  -9 -14-0.25444 0.59365  10
   0  -9 -14 1.01022 1.10461  12
   0   9  14 0.80918 0.58894   7
   0  -9 -14-0.56548 0.77456   8
   0  -9 -14-0.27181 0.51000   7
   0   9  14-0.37989 0.80860   8
   0   9  15-0.90833 0.59101   7
   0  -9 -15 1.17850 0.77833   8
   0  -9 -15-0.43968 1.12241  12
   0  -9 -15 0.14368 0.59170  10
   0  -9 -15-0.12480 0.53301   7
   0   9  16 13.5902 1.62773   7
   0  -9 -16 11.2956 1.96651  12
   0  -9 -16 12.2584 1.60229   7
   0  -9 -16 12.4481 1.62624  10
   0  -9 -16 14.2039 1.71658   8
   0  -9 -17 0.33128 0.59482  10
   0  -9 -17-0.46723 0.56333   7
   0  -9 -17 0.69905 0.84497   8
   0  -9 -17-1.21754 1.23980  12
   0   9  17-0.31923 0.59954   7
   0  -9 -18 1.23015 0.92274   8
   0  -9 -18 2.10340 0.62784   7
   0   9  18 1.75760 0.65658   7
   0  -9 -18 1.51175 0.63126  10
   0  -9 -18 2.20461 1.37170  12
   0  -9 -19 8.87915 1.41001  10
   0  -9 -19 10.3100 1.40692   7
   0   9  19 13.8757 1.43775   7
   0  -9 -19 6.07615 1.90224  12
   0  -9 -19 12.1429 1.59446   8
   0  -9 -20 0.09445 0.57818  10
   0  -9 -20-0.65762 1.03515   8
   0  -9 -21 0.05192 0.58622  10
   0  -9 -21 0.53604 1.01083   8
   0  -9 -22 0.55921 1.06608   8
   0  -9 -23 8.59394 1.48849   8
   0  -9 -24 3.12789 1.22430   8
   0  -9 -25 3.96175 1.25673   8
   0  -9 -26 1.95157 1.98729  12
   0  -9 -26 3.69799 1.27698   8
   0  -9 -27-2.00470 2.03861  12
   0  -9 -27 0.93095 1.25531   8
   0  -9 -28-0.70307 2.11304  12
   0  -9 -28 0.37267 1.30599   8
   0  -9 -29 7.96248 2.39064  12
   0  -9 -29 1.69829 1.37775   8
   0  -9 -30-1.47706 1.38025   8
   0  -9 -30 1.84398 2.33426  12
   0  -9 -31 2.70578 1.48897   8
   0  -9 -32 0.47321 1.50276   8
   0  10 -30 2.79534 1.68644   6
   0  10 -29-1.12752 1.55923   6
   0  10 -28 3.08024 1.42525   8
   0  10 -28 1.87595 1.55995   6
   0  10 -27-0.78681 1.30278   8
   0  10 -27 0.22157 1.46105   6
   0  10 -26 1.97686 1.29023   8
   0  10 -26-0.28125 1.36475   6
   0  10 -25 1.38805 1.23030   8
   0  10 -25-3.03307 1.68993  12
   0  10 -25-0.15676 1.30684   6
   0  10 -24 1.61609 1.65736  12
   0  10 -24 3.73443 1.18388   8
   0  10 -24 0.74429 1.27346   6
   0  10 -23 0.05918 1.05249   8
   0  10 -23-1.48174 1.51648  12
   0  10 -23-0.56731 1.20587   6
   0  10 -22-0.96323 1.00182   8
   0  10 -22 1.07907 1.11779   6
   0  10 -22 1.32823 1.42609  12
   0  10 -21 0.16468 1.08085   6
   0  10 -21-1.94779 1.32972  12
   0  10 -21 0.24272 0.95371   8
   0  10 -21-0.53320 0.78772   9
   0  10 -20 4.04431 1.19806   6
   0  10 -20 5.05937 1.11052   8
   0  10 -20 3.55780 1.41331  12
   0  10 -20 4.95082 0.96238   9
   0  10 -19 0.64090 0.97451   6
   0  10 -19-0.35013 1.22747  12
   0  10 -19 2.06317 0.76460   9
   0  10 -19 1.45487 0.91021   8
   0  10 -18 0.57875 0.83888   8
   0  10 -18-1.16534 0.91113   6
   0  10 -18 0.61562 0.74903   9
   0  10 -18 0.10817 1.11122  12
   0  10 -17 3.78736 0.83061   9
   0  10 -17 1.99521 1.08651  12
   0  10 -17 3.22449 0.97806   6
   0  10 -17 2.08289 1.21120  11
   0  10 -17 2.11954 0.89246   8
   0  10 -16 28.3455 2.92230  11
   0  10 -16 18.9719 2.80180   6
   0  10 -16 22.0959 2.76955   9
   0  10 -16 25.9623 2.80811   8
   0  10 -16 20.5339 2.84487  12
   0  10 -15 4.79843 1.15514  11
   0  10 -15 3.84339 0.84325  10
   0  10 -15 4.05428 0.94144   6
   0  10 -15 3.30695 0.81592   9
   0  10 -15 3.38653 1.00536  12
   0  10 -14 17.0393 2.15805  10
   0  10 -14 19.9556 2.29230  11
   0  10 -14 17.1554 2.19017   6
   0  10 -14 16.4322 2.20719  12
   0  10 -13 5.34290 0.82781  12
   0  10 -13 1.63913 0.72604  10
   0  10 -13 4.22981 1.03833  11
   0  10 -13 3.61871 0.80803   6
   0  10 -12 1.06453 0.71040   6
   0  10 -12 2.17699 0.65158  10
   0  10 -12 3.36438 0.52259   2
   0  10 -12 2.10700 0.92171  11
   0  10 -12 0.97246 0.71261  12
   0  10 -11 49.3169 6.01640  12
   0 -10  11 52.3926 6.02644  10
   0  10 -11 47.4106 6.02250   6
   0  10 -11 53.2368 5.99601   2
   0  10 -11 57.5962 6.07202  11
   0  10 -11 49.3923 6.02195  10
   0  10 -10 13.4659 1.76645   6
   0  10 -10 12.3403 1.78369  10
   0  10 -10 14.0403 1.72488   2
   0 -10  10 16.0080 1.78488  10
   0  10 -10 14.0523 1.75069  12
   0  10 -10 15.6935 1.87264  11
   0  10  -9 32.6465 4.05073   6
   0  10  -9 33.1737 4.06446  10
   0 -10   9 35.4994 4.06934  10
   0  10  -9 38.0864 4.10419  11
   0  10  -9 33.8408 4.03392  12
   0  10  -8 20.3916 2.39947  10
   0  10  -8 18.6109 2.35606   6
   0  10  -8 21.7349 2.43089  11
   0  10  -8 20.3390 2.33042   3
   0  10  -8 15.2780 2.30877  12
   0  10  -8 24.6524 2.34368   1
   0 -10   8 19.2638 2.37534  10
   0  10  -7 0.33322 0.53376   1
   0  10  -7 0.97326 0.71132  10
   0 -10   7-0.16526 0.90441  11
   0  10  -7 1.39356 0.35165  12
   0  10  -7 0.43049 0.57892   6
   0  10  -7 0.52206 0.30101  12
   0 -10   7 0.65840 0.70515  10
   0  10  -7-0.26268 0.49648   3
   0 -10   6-1.19692 0.70002  10
   0  10  -6 0.38958 0.59298   6
   0  10  -6-1.33978 0.49402   3
   0 -10   6-0.44573 0.87642  11
   0  10  -6-1.02368 0.53017   1
   0  10  -6-0.68601 0.76620  10
   0  10  -5 24.9113 3.11366  10
   0  10  -5 26.4461 3.05078   3
   0 -10   5 25.7661 3.14147  11
   0  10  -5 26.4771 3.08842   4
   0  10  -5 22.4296 3.06543   7
   0  10  -5 26.1236 3.06580   6
   0 -10   5 21.9171 3.08845  10
   0  10  -5 30.9032 3.06700   1
   0  10  -4 17.0076 1.89196   6
   0  10  -4 15.1006 1.93901   4
   0  10  -4 15.0065 1.95261  10
   0  10  -4 15.4414 1.86811   1
   0 -10   4 13.1901 1.90217  10
   0 -10   4 16.6809 2.00475  11
   0  10  -3 23.1314 2.49232   1
   0  10  -3 21.6999 2.49562   6
   0 -10   3 23.6504 2.49902   1
   0 -10   3 16.5922 2.52363  10
   0 -10   3 18.2688 2.47493   6
   0  10  -3 20.9709 2.57368  10
   0  10  -3 22.2998 2.53142   4
   0 -10   3 19.8310 2.57896  11
   0  10  -2 28.2671 3.21014   6
   0 -10   2 22.4908 3.24662  10
   0 -10   2 26.2984 3.19183   3
   0  10  -2 24.5996 3.27250  10
   0 -10   2 25.5211 3.19981   6
   0  10  -2 28.9191 3.21662   1
   0  10  -2 31.5552 3.23173   8
   0 -10   2 28.9013 3.22135   1
   0 -10   1 10.1019 1.18725   1
   0 -10   1 6.82848 1.10730   6
   0 -10   1 7.26145 1.10258  12
   0  10  -1 9.49341 1.16869   7
   0 -10   1 10.4345 1.17248   4
   0  10  -1 8.33826 1.12517   6
   0  10  -1 9.54803 1.16327   1
   0  10  -1 9.67132 1.16507   8
   0 -10   1 6.99933 1.22567  10
   0  10   0 21.7324 2.60154   6
   0  10   0 24.5340 2.61733   8
   0  10   0 25.8111 2.61595   7
   0 -10   0 20.9411 2.59037   6
   0 -10   0 23.6985 2.62095   1
   0  10   0 20.2091 2.60670   1
   0 -10   0 18.1027 2.58643  12
   0  10   1 29.4923 3.53719   6
   0  10   1 32.6571 3.55275   8
   0 -10  -1 30.5944 3.53715   8
   0 -10  -1 25.8848 3.53484  12
   0  10   1 30.0942 3.53786   7
   0  10   1 30.6631 3.54136   1
   0 -10  -1 31.3797 3.55028   1
   0 -10  -1 29.6334 3.52893   6
   0  10   2 20.4176 2.26970   8
   0  10   2 18.8922 2.29070   4
   0 -10  -2 20.8168 2.27215   1
   0 -10  -2 17.1615 2.25334   7
   0  10   2 18.0585 2.24247   1
   0  10   2 17.4893 2.24583   7
   0  10   2 17.2121 2.24513   6
   0 -10  -2 21.3429 2.25635   8
   0 -10  -2 16.4349 2.25995  13
   0 -10  -2 18.9386 2.25207   6
   0  10   3 8.48767 1.18181   4
   0  10   3 7.71442 1.12933   8
   0 -10  -3 7.45120 1.08444   7
   0  10   3 7.79576 1.08613   1
   0 -10  -3 7.61772 1.13498  13
   0 -10  -3 7.36846 1.18110  10
   0 -10  -3 8.72300 1.10665   6
   0 -10  -3 8.91972 1.08679   8
   0  10   3 6.82245 1.08456   7
   0  10   3 5.70112 1.08504   6
   0 -10  -3 10.0970 1.14197   1
   0  10   4 11.6882 1.61946   8
   0 -10  -4 14.5237 1.66525  13
   0  10   4 14.0362 1.60278   1
   0 -10  -4 11.4440 1.63468   6
   0 -10  -4 11.2163 1.59790   7
   0 -10  -4 11.7894 1.63237   4
   0 -10  -4 15.0876 1.61588   8
   0 -10  -4 13.3025 1.66100  10
   0  10   4 11.7994 1.59889   7
   0 -10  -4 14.3933 1.64755   1
   0  10   4 11.8395 1.60971   6
   0 -10  -5 0.20041 0.66530   1
   0 -10  -5-0.31401 0.69005   6
   0 -10  -5-0.82277 0.74364  13
   0 -10  -5 0.81617 0.67080   4
   0 -10  -5 1.69151 0.65557  10
   0  10   5 0.49009 0.55786   7
   0 -10  -5-0.54793 0.59170   7
   0 -10  -5-0.22182 0.61570   8
   0  10   6 2.41674 0.67448   5
   0  10   6 3.31604 0.68573   7
   0 -10  -6 2.70518 0.76558  10
   0 -10  -6 3.03176 0.76681   1
   0 -10  -6 1.90970 0.79476   6
   0 -10  -6 3.59489 0.88967  13
   0 -10  -6 2.79262 0.72326   4
   0 -10  -6 2.46562 0.66447   7
   0 -10  -7 18.1915 2.60131  10
   0 -10  -7 24.1644 2.60947   1
   0 -10  -7 20.5502 2.56205   7
   0  10   7 20.9725 2.57416   5
   0  10   7 22.5039 2.58043   7
   0 -10  -7 22.1439 2.62160   6
   0 -10  -7 20.0679 2.65241  13
   0 -10  -7 22.1710 2.58654   4
   0 -10  -8-3.70568 0.90017   6
   0 -10  -8-1.66951 0.82448   1
   0 -10  -8-3.91420 0.84231   4
   0  10   8-0.83614 0.68989   5
   0 -10  -9 39.4880 4.92430  10
   0 -10  -9 47.6401 4.93679   1
   0  10   9 48.0801 4.93202   8
   0  10   9 44.3298 4.90918   7
   0 -10  -9 32.2140 4.96746  13
   0 -10  -9 39.4984 4.89943   7
   0 -10  -9 35.6910 4.94301   6
   0  10   9 43.4680 4.90809   5
   0 -10 -10 125.455 15.1448  12
   0  10  10 129.417 15.1017   7
   0  10  10 120.937 15.1033   5
   0 -10 -10 128.184 15.1181  10
   0 -10 -10 149.714 15.1223   1
   0 -10 -10 127.650 15.0990   7
   0 -10 -10 116.764 15.1310  13
   0  10  10 150.734 15.1214   8
   0 -10 -10 122.043 15.1211   6
   0 -10 -11 3.78143 0.82112  10
   0  10  11 6.13721 0.84863   8
   0 -10 -11 3.95288 0.84924   8
   0 -10 -11 1.30562 1.01214   6
   0 -10 -11 5.68843 0.90640   1
   0 -10 -11 4.07312 1.13359  12
   0  10  11 4.14839 0.77068   5
   0 -10 -11 2.90938 1.11006  13
   0  10  11 3.47589 0.74022   7
   0 -10 -11 3.53570 0.71533   7
   0  10  12 30.9947 3.20878   8
   0 -10 -12 20.9056 3.24901  13
   0  10  12 23.0785 3.16462   5
   0 -10 -12 23.7647 3.29208  12
   0  10  12 29.0282 3.15684   7
   0 -10 -12 31.3476 3.21099   1
   0 -10 -12 26.2795 3.17254  10
   0 -10 -12 30.0364 3.19971   8
   0 -10 -12 23.4605 3.23652   6
   0 -10 -12 24.9881 3.14472   7
   0  10  13 13.8626 2.16474   5
   0  10  13 19.9081 2.14085   7
   0 -10 -13 11.9571 2.31857  13
   0 -10 -13 17.4269 2.25591   6
   0 -10 -13 17.1706 2.12864   7
   0 -10 -13 21.0530 2.22852   1
   0 -10 -13 13.1317 2.33383  12
   0  10  13 21.8810 2.22315   8
   0 -10 -13 19.1798 2.21131   8
   0 -10 -13 16.9642 2.16348  10
   0 -10 -14 4.30828 1.07642   6
   0 -10 -14 4.25040 0.90148   8
   0 -10 -14 4.26349 0.71393   7
   0 -10 -14 2.85911 1.21447  12
   0  10  14 4.16937 0.74845   7
   0 -10 -14 2.73166 0.79200  10
   0 -10 -14 5.23237 0.95204   1
   0  10  15-0.12986 0.61934   7
   0 -10 -15 0.60777 0.79558   8
   0 -10 -15-0.48033 0.62009  10
   0 -10 -15 2.01064 0.99797   6
   0 -10 -15-1.41912 0.55599   7
   0 -10 -15-0.67497 1.14947  12
   0 -10 -16 16.2144 1.92710   7
   0 -10 -16 14.0895 1.95499  10
   0 -10 -16 10.3264 2.24740  12
   0  10  16 17.3076 1.95549   7
   0 -10 -16 17.2585 2.05160   8
   0  10  17-1.05110 0.65089   7
   0 -10 -17 1.69621 0.87169   8
   0 -10 -17 0.20526 0.63346  10
   0 -10 -17-0.19309 0.57185   7
   0 -10 -17-0.38089 1.26243  12
   0 -10 -18 0.39457 0.88498   8
   0  10  18-0.14196 0.64414   7
   0 -10 -18-0.62245 0.65745  10
   0 -10 -18-0.64523 1.40367  12
   0 -10 -18 0.00653 0.58863   7
   0 -10 -19 0.76814 0.66113  10
   0 -10 -19 0.02831 1.39941  12
   0  10  19 2.27721 0.68707   7
   0 -10 -19 0.94418 0.63277   7
   0 -10 -19 1.14249 0.97474   8
   0 -10 -20 2.07950 1.00993   8
   0  10  20 1.61605 0.68129   7
   0 -10 -20 0.83769 1.55778  12
   0 -10 -20 0.19718 0.66031  10
   0 -10 -21 6.01026 1.20154   8
   0 -10 -21 3.66128 0.83171  10
   0 -10 -21 6.71561 1.66086  12
   0 -10 -22-0.10769 1.09229   8
   0 -10 -23 0.99004 1.11325   8
   0 -10 -24 14.5053 2.07167   8
   0 -10 -25 0.50575 1.17550   8
   0 -10 -26 0.25156 1.24352   8
   0 -10 -27-1.01957 1.28654   8
   0 -10 -28 3.43805 2.16389  12
   0 -10 -28 0.29158 1.36525   8
   0 -10 -29 2.01848 1.42512   8
   0 -10 -29-4.70032 2.36516  12
   0 -10 -30-2.06875 2.33957  12
   0 -10 -30 1.43478 1.45914   8
   0 -10 -31 0.86206 1.50360   8
   0 -10 -32 1.95028 1.59741   8
   0  11 -29-0.84322 1.59395   6
   0  11 -28 1.09159 1.55314   6
   0  11 -27 2.22573 1.31956   8
   0  11 -27 1.76879 1.50389   6
   0  11 -26 4.17289 1.50769   6
   0  11 -26 3.89510 1.34134   8
   0  11 -25 6.29527 1.28352   8
   0  11 -25 1.77380 1.41245   6
   0  11 -24 4.19038 1.34435   6
   0  11 -24 1.64649 1.12633   8
   0  11 -23 2.27286 1.55101  12
   0  11 -23 0.02030 1.06040   8
   0  11 -23 2.17367 1.21327   6
   0  11 -22-0.17659 1.20746   6
   0  11 -22 0.60695 1.47253  12
   0  11 -22 2.11028 0.97139   8
   0  11 -21 0.43979 0.94134   8
   0  11 -21-0.44904 1.33131  12
   0  11 -21 0.31709 1.09847   6
   0  11 -20 1.00942 1.10279   6
   0  11 -20 3.85653 1.36770  12
   0  11 -20 2.86925 0.88556   9
   0  11 -20 2.51805 0.98465   8
   0  11 -19 5.75332 1.02404   9
   0  11 -19 4.34665 1.18527   6
   0  11 -19 3.54399 1.35226  12
   0  11 -19 5.99635 1.09220   8
   0  11 -18-0.81001 1.00431   6
   0  11 -18-1.21023 0.80527   9
   0  11 -18-1.44089 1.14237  12
   0  11 -18-0.67453 0.88656   8
   0  11 -17-0.95972 0.91551   6
   0  11 -17-1.54156 0.89525   8
   0  11 -17 0.29984 0.78008   9
   0  11 -17 1.01036 1.06085  12
   0  11 -16 4.07708 0.88275   9
   0  11 -16 2.93923 1.01099   6
   0  11 -16 3.38921 1.09342  12
   0  11 -16 6.25830 1.23454  11
   0  11 -15-1.49521 1.02968  11
   0  11 -15 1.02062 0.69848   9
   0  11 -15 1.81945 0.90433  12
   0  11 -15 0.38705 0.77186   6
   0  11 -14 7.36887 1.31910  12
   0  11 -14 10.6387 1.46693  11
   0  11 -14 9.38953 1.31819   6
   0  11 -13-0.56624 0.68808   6
   0  11 -13-0.32509 0.47624   2
   0  11 -13-0.90393 0.93785  11
   0  11 -13-1.07153 0.71879  12
   0  11 -13 0.52076 0.62685  10
   0  11 -12 0.55919 0.47427   2
   0  11 -12 0.01748 0.84158  11
   0  11 -12 0.66512 0.65148  12
   0 -11  12 1.38901 0.68808  10
   0  11 -12 0.82346 0.62618   6
   0  11 -12 0.86091 0.65522  10
   0  11 -11 1.56173 0.69993  10
   0  11 -11 2.31829 0.62944  12
   0  11 -11 2.08931 0.51468   2
   0  11 -11-0.01662 0.88567  11
   0 -11  11 1.44026 0.71732  10
   0  11 -11 1.00187 0.62469   6
   0  11 -10 15.9692 2.00989   2
   0 -11  10 17.4865 2.07834  10
   0  11 -10 16.6036 2.08229  10
   0  11 -10 15.9292 2.01359  12
   0  11 -10 18.8741 2.14410  11
   0  11 -10 16.3920 2.04145   6
   0  11  -9 3.46230 0.62332  12
   0  11  -9 4.73581 0.89578  11
   0  11  -9 3.54875 0.65322   3
   0  11  -9 1.16876 0.56009  12
   0  11  -9 5.18355 0.67260   1
   0  11  -9 2.14699 0.71276   6
   0 -11   9 4.07793 0.79661  10
   0  11  -9 4.79114 0.85602  10
   0 -11   8 0.20017 0.67317  10
   0  11  -8-0.32456 0.50192   3
   0  11  -8 0.78112 0.51361   1
   0  11  -8 0.92491 0.78886  10
   0  11  -8 0.45349 0.35191  12
   0  11  -8-0.23236 0.56635   6
   0  11  -8 0.31465 0.29948  12
   0  11  -7 16.0443 2.13557   7
   0  11  -7 17.1862 2.18576  10
   0  11  -7 16.1472 2.09941   3
   0 -11   7 15.8065 2.16082  10
   0  11  -7 17.8591 2.12568   6
   0 -11   7 19.6059 2.28009  11
   0  11  -7 20.1377 2.11502   1
   0 -11   6 1.74470 0.95962  11
   0  11  -6 1.48136 0.67934   7
   0  11  -6 2.62837 0.55336   3
   0  11  -6 1.73004 0.78801   4
   0  11  -6 1.45679 0.84402  10
   0  11  -6 2.55764 0.60029   1
   0  11  -6 1.87097 0.64743   6
   0 -11   6 1.39483 0.73552  10
   0  11  -5 36.1107 4.62189   7
   0 -11   5 41.6496 4.68594  11
   0  11  -5 41.5776 4.64147   4
   0  11  -5 34.0814 4.66119  10
   0 -11   5 36.2720 4.64354  10
   0  11  -5 42.8027 4.62262   6
   0  11  -5 40.9532 4.61402   1
   0  11  -4 18.9539 2.25780   4
   0  11  -4 19.7507 2.21169   1
   0  11  -4 19.2106 2.22160   6
   0 -11   4 14.2866 2.26550  10
   0  11  -4 18.3800 2.30701  10
   0 -11   4 17.3390 2.33725  11
   0 -11   3 69.0854 7.50962   1
   0 -11   3 57.3338 7.52626  10
   0 -11   3 59.8038 7.49848   6
   0  11  -3 69.9579 7.51666   8
   0  11  -3 65.6787 7.51112   1
   0 -11   3 65.0019 7.55546  11
   0  11  -3 63.0985 7.52686   4
   0  11  -3 61.1737 7.53941  10
   0  11  -3 66.5505 7.50768   6
   0  11  -2 17.1726 2.12535   6
   0  11  -2 19.6597 2.16277   8
   0 -11   2 16.4071 2.11765   6
   0  11  -2 18.5804 2.14557   1
   0 -11   2 19.7609 2.15740   1
   0 -11   2 13.3048 2.20275  10
   0 -11   2 18.0219 2.10787   3
   0 -11   1 20.8621 2.06217   1
   0 -11   1 12.9656 2.02855  12
   0 -11   1 15.8457 2.03214   3
   0 -11   1 16.4063 2.08577   4
   0 -11   1 16.4740 2.02577   6
   0  11  -1 19.8698 2.07431   8
   0  11  -1 18.4874 2.06576   1
   0  11  -1 17.6611 2.06499   7
   0  11  -1 17.0437 2.05135   6
   0 -11   1 15.3325 2.10744  10
   0 -11   0 19.7836 2.27466   1
   0 -11   0 17.2763 2.24204  12
   0 -11   0 15.0326 2.27365  12
   0  11   0 21.8283 2.28109   8
   0  11   0 19.4730 2.26937   1
   0  11   0 19.3920 2.26876   7
   0 -11   0 19.2852 2.24067   6
   0  11   0 17.9573 2.26010   6
   0  11   1 5.47753 0.89134   8
   0  11   1 6.41091 0.86604   7
   0  11   1 4.83707 0.85902   6
   0 -11  -1 5.75632 0.81552   6
   0  11   1 4.67240 0.84164   1
   0 -11  -1 5.21461 0.89812   1
   0 -11  -1 4.78467 0.86120  12
   0  11   2 10.1369 1.39132   8
   0 -11  -2 12.6642 1.37518   1
   0 -11  -2 8.49240 1.36897   7
   0  11   2 10.3392 1.35219   7
   0 -11  -2 8.26589 1.38689  12
   0 -11  -2 11.9815 1.35438   8
   0  11   2 11.0125 1.43503   4
   0  11   2 9.84658 1.35273   6
   0 -11  -2 10.1110 1.35222   6
   0  11   2 10.8237 1.34254   1
   0 -11  -3 9.59767 1.12120   8
   0 -11  -3 10.7852 1.16275   1
   0  11   3 7.48996 1.08961   7
   0 -11  -3 6.44827 1.15619  13
   0 -11  -3 5.87132 1.09574   7
   0 -11  -3 7.73940 1.16954  10
   0  11   3 8.37041 1.14391   8
   0  11   3 9.66361 1.19596   4
   0 -11  -3 7.07858 1.15621  12
   0 -11  -3 6.99211 1.11474   6
   0  11   3 7.58846 1.08766   6
   0  11   3 8.23307 1.12330   1
   0  11   4 8.95957 1.17127   8
   0 -11  -4 6.66434 1.11271   7
   0 -11  -4 7.68131 1.16150  10
   0 -11  -4 8.23408 1.15315   6
   0  11   4 7.64011 1.11182   7
   0  11   4 6.55134 1.11474   6
   0 -11  -4 9.06055 1.14015   8
   0 -11  -4 6.65339 1.17477  13
   0  11   4 8.50332 1.11368   1
   0 -11  -4 10.4856 1.18862   1
   0 -11  -4 7.98609 1.15304   4
   0 -11  -5 32.7734 3.91774   4
   0 -11  -5 31.5939 3.89935   7
   0 -11  -5 30.8362 3.93081  13
   0 -11  -5 30.9831 3.93277  10
   0 -11  -5 30.6535 3.91579   6
   0  11   5 32.7158 3.89588   7
   0 -11  -5 37.6870 3.91323   8
   0 -11  -5 36.5504 3.92246   1
   0 -11  -6 22.3746 2.90284  13
   0 -11  -6 23.0263 2.88470   6
   0 -11  -6 24.9758 2.88371   1
   0 -11  -6 28.6782 2.87754   8
   0 -11  -6 24.8705 2.88345   4
   0 -11  -6 21.7074 2.85005   7
   0 -11  -6 24.2613 2.89288  10
   0  11   6 24.2790 2.85245   7
   0  11   6 21.6116 2.84260   5
   0 -11  -7 7.20065 1.11476  10
   0 -11  -7 7.58856 1.04124   7
   0  11   7 6.03391 1.03831   5
   0 -11  -7 7.88623 1.08649   4
   0 -11  -7 5.69346 1.19548  13
   0  11   7 8.00845 1.06389   7
   0 -11  -7 5.90037 1.15558   6
   0 -11  -7 8.27478 1.13376   1
   0  11   8 43.0344 4.93756   7
   0 -11  -8 36.9284 5.00094  12
   0 -11  -8 40.8265 4.96375  10
   0 -11  -8 40.0414 4.99308  13
   0 -11  -8 39.6018 4.96835   6
   0 -11  -8 43.5284 4.95804   4
   0 -11  -8 45.9529 4.96536   1
   0  11   8 43.1466 4.93711   5
   0 -11  -8 41.6020 4.93639   7
   0 -11  -9-0.78502 0.82791  10
   0 -11  -9 1.34102 0.84746   1
   0  11   9 2.04575 0.80817   8
   0  11   9 3.66406 0.77235   7
   0 -11  -9 2.70629 0.99925  13
   0  11   9 5.05141 0.78054   5
   0 -11  -9 8.90312 0.72112   7
   0 -11  -9 2.59136 0.93373   6
   0 -11  -9 4.06417 0.86041   4
   0 -11  -9-1.28938 1.02191  12
   0  11  10-1.68004 0.63259   7
   0 -11 -10-2.15603 0.63154   7
   0 -11 -10-1.71043 1.01734  13
   0  11  10-3.08737 0.78613   8
   0 -11 -10-3.82750 1.09547  12
   0 -11 -10-1.63555 0.90565   6
   0  11  10-2.14839 0.68452   5
   0 -11 -10-0.47683 0.81555   1
   0 -11 -10-3.04314 0.76897  10
   0 -11 -11 47.7133 6.83867  13
   0  11  11 63.1119 6.77973   7
   0 -11 -11 68.4542 6.81079   1
   0 -11 -11 56.4477 6.79543  10
   0 -11 -11 57.1193 6.77150   7
   0 -11 -11 50.1513 6.85203  12
   0 -11 -11 53.6923 6.81433   6
   0  11  11 68.9710 6.80501   8
   0  11  11 51.7004 6.77514   5
   0 -11 -12 3.43852 0.76308   8
   0  11  12 2.31155 0.63188   7
   0 -11 -12 2.08190 0.80453   1
   0 -11 -12-0.30479 0.55514   7
   0 -11 -12-0.13424 0.91441   6
   0  11  12-0.67450 0.65680   5
   0 -11 -12-0.26902 0.67370  10
   0 -11 -12-2.03514 0.99253  13
   0  11  12 0.77828 0.76151   8
   0 -11 -12-0.36375 1.07249  12
   0 -11 -13 1.28573 0.93199   6
   0 -11 -13 2.11356 0.77767   8
   0 -11 -13 1.94814 0.57306   7
   0  11  13 0.54189 0.63501   7
   0  11  13-0.67164 0.67983   5
   0 -11 -13 1.24715 0.86014   1
   0 -11 -13 0.49114 1.12042  12
   0 -11 -13 0.37894 1.10214  13
   0 -11 -13 0.77105 0.67536  10
   0 -11 -14 2.10784 0.85136   8
   0 -11 -14 2.07825 0.74654  10
   0 -11 -14 2.42592 1.01878   6
   0  11  14 2.94534 0.76219   5
   0 -11 -14 1.08757 1.22153  12
   0 -11 -14 3.42240 0.92284   1
   0 -11 -14 3.21190 0.66461   7
   0  11  14 3.54102 0.70890   7
   0  11  15 3.96904 0.71919   7
   0 -11 -15 3.16551 0.90142   8
   0 -11 -15 2.30924 0.73757  10
   0 -11 -15-0.34742 1.28572  12
   0 -11 -15 2.58690 0.66774   7
   0 -11 -15 2.56337 1.11111   6
   0 -11 -15 2.88267 0.97213   1
   0 -11 -16 8.97592 1.30349   8
   0 -11 -16 7.01773 1.18368  10
   0 -11 -16 8.61441 1.32487   1
   0 -11 -16 8.26145 1.11474   7
   0 -11 -16 5.32717 1.58023  12
   0  11  16 8.39785 1.16225   7
   0 -11 -17 9.91149 1.39150  10
   0 -11 -17 7.85690 1.81042  12
   0 -11 -17 11.3081 1.51740   8
   0 -11 -17 8.42420 1.33684   7
   0 -11 -17 10.7619 1.54852   1
   0  11  17 12.3973 1.38687   7
   0 -11 -18-0.39204 0.69027  10
   0 -11 -18 0.06929 0.62720   7
   0 -11 -18 1.09724 1.34134  12
   0 -11 -18-0.41560 1.01636   1
   0  11  18 0.32288 0.68598   7
   0 -11 -18 0.07841 0.94166   8
   0 -11 -19 2.78459 1.51374  12
   0 -11 -19 2.76697 0.79752  10
   0 -11 -19 4.35406 1.07903   8
   0  11  19 3.30008 0.79202   7
   0 -11 -20 1.22703 0.69791  10
   0  11  20 0.16722 0.70376   7
   0 -11 -20 1.05781 1.03770   8
   0 -11 -20-0.45737 1.43363  12
   0 -11 -21 3.39446 1.12151   8
   0 -11 -21 2.82503 0.76729  10
   0 -11 -21 4.32608 1.64598  12
   0 -11 -22 8.28016 1.80668  12
   0 -11 -22 4.62536 1.27887   8
   0 -11 -23 0.89551 1.79543  12
   0 -11 -23 3.30960 1.19317   8
   0 -11 -24-1.12854 1.87797  12
   0 -11 -24-0.85922 1.22418   8
   0 -11 -25 1.03646 1.24942   8
   0 -11 -26 0.30033 1.28997   8
   0 -11 -27 8.34020 1.68445   8
   0 -11 -28 0.87086 1.34757   8
   0 -11 -29 1.10881 1.46032   8
   0 -11 -30 1.79831 1.51049   8
   0 -11 -30 3.00042 2.39687  12
   0 -11 -31 2.10119 1.56228   8
   0  12 -29-0.36075 1.63686   6
   0  12 -28 1.22596 1.61706   6
   0  12 -27 0.51112 1.51091   6
   0  12 -26-0.62930 1.43363   6
   0  12 -26-0.39970 1.21400   8
   0  12 -25 1.53097 1.04404   7
   0  12 -25-0.50929 1.39913   6
   0  12 -25-2.41416 1.15241   8
   0  12 -24 2.25672 1.33329   6
   0  12 -24 0.42357 1.04980   8
   0  12 -23 1.30260 1.27929   6
   0  12 -23 0.70341 1.01849   8
   0  12 -22-0.98074 1.19375   6
   0  12 -22-0.42424 0.98628   8
   0  12 -22-1.64030 1.54403  12
   0  12 -21 2.07631 1.17450   6
   0  12 -21 1.28139 1.01021   8
   0  12 -21 2.44003 1.46434  12
   0  12 -20 0.86869 1.09252   6
   0  12 -20-0.46106 0.98032   8
   0  12 -20-0.48390 1.31080  12
   0  12 -20 0.13700 0.85663   9
   0  12 -19 11.4640 1.62840   8
   0  12 -19 10.3849 1.67275   6
   0  12 -19 11.7507 1.57092   9
   0  12 -19 9.54082 1.82315  12
   0  12 -18 5.08982 1.28577  12
   0  12 -18 5.02531 1.17596   6
   0  12 -18 3.96527 1.10358   8
   0  12 -18 4.67151 1.00795   9
   0  12 -17 0.86473 0.90316   6
   0  12 -17 2.42226 1.07117  12
   0  12 -17 0.49630 0.82851   9
   0  12 -16-0.51006 0.87753   6
   0  12 -16 0.82108 0.76757   9
   0  12 -16 1.76219 0.98293  12
   0  12 -15-0.37228 1.06764  11
   0  12 -15-0.16601 0.86140  12
   0  12 -15 0.08321 0.79127   6
   0  12 -14 0.42269 0.51064   2
   0  12 -14-0.96747 1.01724  11
   0  12 -14-0.18668 0.78261  12
   0  12 -14 1.26448 0.79360   6
   0  12 -13 46.5675 5.66705   6
   0  12 -13 45.1077 5.66471  12
   0  12 -13 53.1147 5.72851  11
   0  12 -13 49.1209 5.63335   2
   0  12 -12 4.17957 0.99212  12
   0  12 -12 4.80127 0.99342   6
   0  12 -12 6.40274 0.86620   2
   0 -12  12 7.42739 1.04240  10
   0  12 -12 6.75575 1.01947  10
   0  12 -12 5.64808 1.16753  11
   0  12 -12 6.01971 0.94874  12
   0 -12  11 4.84077 0.95462  10
   0  12 -11 4.98217 0.82820   3
   0  12 -11 5.68760 1.04623  11
   0  12 -11 7.26791 0.87017   1
   0  12 -11 4.20796 0.79600  12
   0  12 -11 5.65773 0.79354   2
   0  12 -11 3.64887 0.85132  12
   0  12 -11 4.58958 0.94482  10
   0  12 -11 4.34766 0.88870   6
   0  12 -10 2.30458 0.69703   6
   0  12 -10 2.11539 0.59411  12
   0  12 -10 1.67562 0.51987  12
   0 -12  10 3.94849 0.78064  10
   0  12 -10 2.53201 0.63105   3
   0  12 -10 1.93559 0.82052  10
   0  12 -10 3.84153 0.64839   1
   0  12  -9 16.0593 1.80503   6
   0  12  -9 16.7674 1.76152   3
   0 -12   9 18.3240 1.83435  10
   0  12  -9 15.3590 1.85663  10
   0  12  -9 14.6571 1.81596   7
   0  12  -9 19.0625 1.78561   1
   0  12  -9 12.7047 1.69564  12
   0  12  -9 11.2215 1.70630  12
   0  12  -8 4.48319 0.94879   4
   0  12  -8 4.62825 0.96824  10
   0  12  -8 5.56911 0.79822   1
   0  12  -8 4.20308 0.84833   6
   0 -12   8 5.55221 0.92733  10
   0  12  -8 4.91850 0.77532   3
   0  12  -8 3.68594 0.85752   7
   0  12  -7 2.89669 0.77750   7
   0 -12   7 3.89747 0.83710  10
   0  12  -7 4.38301 0.84117   4
   0  12  -7 3.75903 0.94831  10
   0  12  -7 4.62669 0.74937   6
   0  12  -7 2.86006 0.67539   3
   0  12  -7 2.96624 0.70693   1
   0 -12   7 5.92671 1.04899  11
   0  12  -6 18.5392 2.20988   3
   0  12  -6 18.5763 2.23840   6
   0 -12   6 22.0731 2.38094  11
   0  12  -6 20.5345 2.21744   1
   0  12  -6 17.7526 2.29832  10
   0  12  -6 19.8598 2.27668   4
   0 -12   6 14.6742 2.26998  10
   0  12  -6 15.6190 2.23464   7
   0  12  -5 12.0404 1.38214   6
   0 -12   5 11.0591 1.51859  11
   0  12  -5 7.70916 1.47630  10
   0  12  -5 10.9110 1.45237   4
   0 -12   5 7.91114 1.42637  10
   0  12  -5 11.2463 1.34172   1
   0 -12   4 2.62910 0.89358  11
   0  12  -4 2.74821 0.65611   1
   0 -12   4 0.95101 0.78304  10
   0  12  -4 4.24476 0.67041   6
   0  12  -4 2.53497 0.82703   4
   0  12  -3 34.6740 3.83382   1
   0 -12   3 27.6753 3.86348  10
   0  12  -3 34.2013 3.84288   8
   0 -12   3 29.5969 3.81368   6
   0 -12   3 34.6139 3.82899   1
   0  12  -3 32.3638 3.82682   6
   0  12  -3 34.5887 3.87216   4
   0 -12   2 0.58743 0.41514   3
   0  12  -2 0.31612 0.53792   6
   0 -12   2-1.36009 0.67788  10
   0  12  -2-0.69558 0.61889   7
   0  12  -2 1.70866 0.65456   8
   0 -12   2 0.24508 0.62036   1
   0  12  -2-0.26568 0.63955   1
   0 -12   2 0.32103 0.48111   6
   0 -12   1 6.19073 0.81345   4
   0 -12   1 4.21847 0.66969   3
   0 -12   1 1.14225 0.65397  12
   0 -12   1 4.30700 0.65488   6
   0 -12   1 4.67138 0.76959   1
   0 -12   1 4.61542 0.82821  10
   0  12  -1 3.15525 0.76380   7
   0  12  -1 4.66951 0.78960   8
   0  12  -1 2.44622 0.73570   6
   0  12  -1 3.63505 0.76988   1
   0 -12   0 20.7896 2.31551   1
   0 -12   0 17.4443 2.31517  12
   0  12   0 21.9799 2.32400   8
   0  12   0 18.7631 2.29508   6
   0  12   0 20.7420 2.30683   1
   0 -12   0 16.0838 2.28176  12
   0  12   0 17.7321 2.31708   7
   0 -12   0 19.8152 2.28250   6
   0  12   1 0.99793 0.61465   6
   0  12   1 2.00958 0.62731   7
   0  12   1 0.97934 0.67104   8
   0 -12  -1 2.31848 0.70471   1
   0  12   1 1.66449 0.63648   1
   0 -12  -1 1.40444 0.60015  12
   0 -12  -1 2.44256 0.57194   6
   0 -12  -2 11.8003 1.58118   6
   0  12   2 13.0062 1.63084   8
   0 -12  -2 15.7229 1.62784   1
   0  12   2 9.52915 1.58765   6
   0 -12  -2 16.8459 1.61172   8
   0  12   2 14.9924 1.58945   1
   0  12   2 11.8972 1.59314   7
   0  12   2 11.4397 1.67517   4
   0 -12  -2 7.79581 1.61216  12
   0 -12  -3 64.6044 6.39547   8
   0  12   3 51.0665 6.38745   7
   0 -12  -3 50.8461 6.39320  13
   0  12   3 56.4100 6.38562   1
   0 -12  -3 45.8333 6.39707  12
   0  12   3 51.3739 6.38203   6
   0  12   3 60.0900 6.39851   8
   0 -12  -3 62.2333 6.40100   1
   0  12   3 57.9599 6.40864   4
   0 -12  -3 51.0177 6.38513   7
   0 -12  -3 50.6938 6.40318  10
   0 -12  -3 54.7151 6.38612   6
   0  12   4 10.0320 1.09063   8
   0 -12  -4 5.83540 1.09663   4
   0 -12  -4 3.28952 1.16159  12
   0  12   4 3.83202 1.01978   7
   0  12   4 5.49154 1.00127   6
   0 -12  -4 6.78910 1.03633   6
   0 -12  -4 7.14339 1.03037   8
   0 -12  -4 4.56244 1.00257   7
   0  12   4 13.1020 1.02211   1
   0 -12  -4 10.2760 1.09914   1
   0 -12  -4 2.76358 1.07919  13
   0 -12  -4 5.48981 1.11512  10
   0 -12  -5 146.989 17.5321   6
   0 -12  -5 165.639 17.5408   1
   0 -12  -5 142.337 17.5462  10
   0  12   5 159.736 17.5385   8
   0 -12  -5 144.971 17.5401  13
   0 -12  -5 174.367 17.5428   8
   0  12   5 145.573 17.5303   7
   0  12   5 153.738 17.5347   1
   0 -12  -5 135.925 17.5290   7
   0 -12  -5 155.567 17.5413   4
   0 -12  -5 136.396 17.5479  12
   0  12   6 8.81486 1.27255   5
   0 -12  -6 7.64278 1.38926  13
   0 -12  -6 9.82790 1.28265   7
   0 -12  -6 8.79644 1.42075  12
   0 -12  -6 9.36421 1.35213   4
   0  12   6 10.0826 1.28379   7
   0 -12  -6 12.4596 1.36558   1
   0 -12  -6 9.32967 1.34602   6
   0 -12  -6 11.2275 1.32607   8
   0 -12  -6 7.45358 1.32966  10
   0 -12  -7-0.86027 0.89035  12
   0  12   7 2.18757 0.63272   5
   0 -12  -7 0.84835 0.67778   4
   0  12   7-0.10341 0.68245   7
   0 -12  -7 2.14433 0.73410   1
   0 -12  -7-1.18618 0.68085   8
   0 -12  -7 0.34223 0.74444  10
   0 -12  -7 0.12641 0.80273   6
   0 -12  -7-1.52176 0.87214  13
   0 -12  -7 2.11322 0.61341   7
   0 -12  -8 48.7038 5.22843   4
   0 -12  -8 44.4109 5.23822   6
   0 -12  -8 53.4778 5.23363   1
   0 -12  -8 43.6912 5.23850  10
   0 -12  -8 40.0244 5.28061  12
   0  12   8 38.2519 5.20004   5
   0 -12  -8 41.1208 5.25812  13
   0 -12  -8 44.9657 5.20788   7
   0  12   8 45.0366 5.21055   7
   0 -12  -9 2.39106 0.80242   4
   0 -12  -9 2.45236 0.74778  10
   0 -12  -9 0.49806 0.87383   6
   0  12   9 2.33312 0.63637   5
   0 -12  -9 3.28825 0.81188   1
   0 -12  -9 2.50419 1.02760  12
   0 -12  -9 2.26580 0.66501   7
   0 -12  -9 1.40843 0.96475  13
   0  12   9 2.00344 0.67225   7
   0  12  10 21.2324 3.09359   5
   0 -12 -10 21.3707 3.22226  12
   0 -12 -10 18.5254 3.11145  10
   0  12  10 33.0107 3.11317   7
   0 -12 -10 27.5388 3.09492   7
   0  12  10 28.9815 3.13764   8
   0 -12 -10 31.0215 3.15182   1
   0 -12 -10 30.3647 3.13667   4
   0 -12 -10 26.0826 3.16330   6
   0 -12 -10 19.6239 3.20066  13
   0  12  11-1.45964 0.65579   5
   0  12  11-0.57185 0.78394   8
   0 -12 -11-0.15963 0.71827  10
   0 -12 -11 0.23568 0.77123   4
   0  12  11-1.53679 0.63482   7
   0 -12 -11 1.44286 0.99544  13
   0 -12 -11 0.26768 0.59821   7
   0 -12 -11-0.38597 0.89338   6
   0 -12 -11-1.75204 1.07069  12
   0 -12 -11 1.45361 0.79823   1
   0 -12 -12-1.32787 0.96117   6
   0 -12 -12 0.56390 1.01420  13
   0  12  12 0.81233 0.59911   5
   0 -12 -12 1.27306 0.80848   1
   0 -12 -12 1.87588 0.72096  10
   0 -12 -12 0.02818 0.60275   7
   0  12  12 1.37282 0.66031   7
   0 -12 -12 1.87703 1.07514  12
   0  12  13 38.5559 4.15643   7
   0  12  13 28.4951 4.15882   5
   0 -12 -13 33.5062 4.17777  10
   0 -12 -13 32.0798 4.23030   6
   0 -12 -13 44.2606 4.21489   8
   0 -12 -13 41.4677 4.21160   1
   0 -12 -13 33.9442 4.14699   7
   0 -12 -13 31.0548 4.28493  12
   0  12  14 2.27487 0.78431   5
   0 -12 -14 1.27968 1.20256  12
   0  12  14 4.96415 0.78484   7
   0 -12 -14 2.69294 0.84177  10
   0 -12 -14 4.11782 0.92705   8
   0 -12 -14 3.25727 0.71838   7
   0 -12 -14 4.59006 1.09914   6
   0 -12 -14 3.40709 0.95976   1
   0 -12 -15-1.08722 0.94959   1
   0 -12 -15 1.21287 0.73361  10
   0 -12 -15-1.51283 0.88174   8
   0 -12 -15-0.05535 1.08115   6
   0  12  15-0.27058 0.65963   7
   0 -12 -15-0.54654 1.18700  12
   0 -12 -15-0.77472 0.60815   7
   0  12  16 15.9209 2.04038   7
   0 -12 -16 20.1497 2.14825   8
   0 -12 -16 15.3131 2.02119   7
   0 -12 -16 19.4258 2.16827   1
   0 -12 -16 15.1884 2.06384  10
   0 -12 -16 12.9338 2.34842  12
   0 -12 -17 4.31451 1.11715   1
   0  12  17 3.90190 0.84700   7
   0 -12 -17 2.66119 0.83997  10
   0 -12 -17 3.84996 0.75313   7
   0 -12 -17 3.78920 1.03434   8
   0 -12 -17 2.20915 1.41554  12
   0  12  18-0.27240 0.73352   7
   0 -12 -18 0.67188 1.35645  12
   0 -12 -18-0.62092 0.63758   7
   0 -12 -18 0.08087 0.97326   8
   0 -12 -18-1.17200 0.72767  10
   0  12  19 0.14511 0.75403   7
   0 -12 -19-0.32526 1.46762  12
   0 -12 -19 0.45633 0.71485  10
   0 -12 -19-1.98875 1.05345   8
   0 -12 -20 2.76880 0.84148  10
   0 -12 -20 3.89450 1.13073   8
   0 -12 -20 1.90992 1.57512  12
   0  12  20 3.42962 0.83372   7
   0 -12 -21-0.06615 1.67801  12
   0 -12 -21 3.01262 0.84351  10
   0 -12 -21 5.24750 1.16779   8
   0 -12 -22-0.58725 1.13595   8
   0 -12 -22-1.94330 1.70414  12
   0 -12 -23 3.75684 1.83758  12
   0 -12 -23-0.21646 1.18970   8
   0 -12 -24 1.46971 1.20821   8
   0 -12 -24-2.02886 1.80994  12
   0 -12 -25 1.20583 1.28174   8
   0 -12 -25-1.04252 1.98524  12
   0 -12 -26 0.16815 2.01838  12
   0 -12 -26 0.13156 1.31179   8
   0 -12 -27 1.67604 1.35928   8
   0 -12 -28 0.67811 1.43881   8
   0 -12 -29 0.53033 1.45140   8
   0 -12 -30-0.79524 1.49299   8
   0 -12 -31-1.09851 1.56283   8
   0  13 -29-0.73872 1.69263   6
   0  13 -28 1.35552 1.61055   6
   0  13 -27 2.26427 1.59226   6
   0  13 -26-2.20409 1.18157   8
   0  13 -26 0.42385 1.50668   6
   0  13 -25-3.00832 1.50591   6
   0  13 -25-1.26454 1.12931   8
   0  13 -25 0.34493 1.04974   7
   0  13 -24-0.15845 1.37594   6
   0  13 -24 0.06173 1.03060   7
   0  13 -24 0.19556 1.05903   8
   0  13 -23-0.95295 1.04025   8
   0  13 -23 1.01712 1.01607   7
   0  13 -23 1.96613 1.29910   6
   0  13 -22 0.18737 1.03399   8
   0  13 -22 0.50729 1.01979   7
   0  13 -22 1.42183 1.28325   6
   0  13 -21 1.41229 1.20921   6
   0  13 -21 0.58647 1.02139   8
   0  13 -20 3.05030 0.94938   9
   0  13 -20 3.74836 1.17347   6
   0  13 -20 0.91891 1.03676   8
   0  13 -20 2.24696 1.39022  12
   0  13 -19 2.74927 0.94699   9
   0  13 -19 1.98219 1.04690   8
   0  13 -19 2.94395 1.28729  12
   0  13 -19 2.37330 1.09939   6
   0  13 -18-0.84201 1.00566   8
   0  13 -18-1.33704 1.01669   6
   0  13 -18 0.63129 0.86390   9
   0  13 -18 2.40126 1.17739  12
   0  13 -17 33.4989 3.93018  12
   0  13 -17 31.0339 3.86517   9
   0  13 -17 32.4228 3.90005   6
   0  13 -16 4.20087 0.95446   9
   0  13 -16 5.35862 1.04433   6
   0  13 -16 4.68853 1.10022  12
   0  13 -15 0.34468 0.88599  12
   0  13 -15-0.40235 0.80563   6
   0  13 -15 2.37018 0.83855  12
   0  13 -14 37.4504 4.04250   2
   0  13 -14 32.4119 4.10704  12
   0  13 -14 32.5552 4.08816  12
   0  13 -14 30.6495 4.09682   6
   0  13 -14 35.8628 4.17071  11
   0  13 -13 53.0566 6.70950   6
   0  13 -13 59.2906 6.67789   2
   0  13 -13 56.1544 6.69235  12
   0  13 -13 65.2700 6.76222  11
   0  13 -13 61.8476 6.69763   3
   0 -13  13 57.2088 6.72437  10
   0  13 -13 48.6400 6.70232  12
   0  13 -12 0.67687 0.93537  11
   0  13 -12 0.87024 0.70884   6
   0  13 -12 0.04670 0.54879   2
   0  13 -12-0.02459 0.54510  12
   0  13 -12 0.54802 0.65122  12
   0  13 -12 1.88806 0.67229   1
   0  13 -12-0.21008 0.63442   3
   0 -13  12 1.66815 0.79858  10
   0  13 -11 5.11488 0.80670  12
   0  13 -11 4.61654 0.95238   6
   0  13 -11 4.98050 0.85139  12
   0 -13  11 5.60304 1.03228  10
   0  13 -11 7.51930 0.91283   3
   0  13 -11 6.42466 0.98514   7
   0  13 -11 7.60243 0.94583   1
   0  13 -11 4.98636 0.88336   2
   0 -13  10 0.43283 0.76826  10
   0  13 -10 1.45223 0.60869   1
   0  13 -10 1.33597 0.71097   7
   0  13 -10 1.18224 0.67793   6
   0  13 -10 0.49429 0.56997   3
   0  13 -10-0.00868 0.31248  12
   0  13 -10 0.74985 0.36585  12
   0 -13   9 1.20096 0.78735  10
   0  13  -9 0.57546 0.57665   3
   0  13  -9 1.33812 0.79885   4
   0  13  -9-0.21627 0.68852   7
   0  13  -9 0.74285 0.59819   1
   0  13  -9-0.49757 0.63014   6
   0  13  -8 23.1848 2.63293   1
   0 -13   8 24.8634 2.77044  11
   0  13  -8 18.2789 2.64856   7
   0  13  -8 24.1692 2.68835   4
   0 -13   8 20.9562 2.68029  10
   0  13  -8 21.7736 2.61679   3
   0  13  -8 21.5229 2.64638   6
   0  13  -7 15.7667 1.99349   6
   0 -13   7 14.3419 2.04180  10
   0  13  -7 15.7858 1.96430   3
   0  13  -7 17.4268 1.97635   1
   0  13  -7 18.0385 2.05079   4
   0 -13   7 18.5340 2.17393  11
   0  13  -7 14.1434 1.99665   7
   0  13  -6 7.67988 1.17815   4
   0  13  -6 6.42456 1.08706   7
   0  13  -6 8.54568 1.02415   1
   0  13  -6 7.30336 1.08396   6
   0 -13   6 8.65831 1.28891  11
   0 -13   6 5.22726 1.13911  10
   0  13  -5-0.49937 0.78644   4
   0 -13   5-1.11304 0.91293  11
   0  13  -5 0.63039 0.61423   6
   0  13  -5-0.86362 0.56222   1
   0 -13   5-0.80258 0.69529  10
   0 -13   4 5.04059 1.06782  11
   0  13  -4 6.28256 0.91222   8
   0 -13   4 3.14343 0.92963  10
   0  13  -4 5.09805 0.84629   1
   0  13  -4 5.68518 0.85766   6
   0  13  -4 5.80387 0.98757   4
   0  13  -3 28.5522 3.49592   4
   0 -13   3 25.1440 3.42142   6
   0  13  -3 30.9435 3.46278   8
   0 -13   3 23.8100 3.47705  10
   0 -13   3 32.4164 3.44700   1
   0  13  -3 30.4824 3.43468   6
   0  13  -3 32.6836 3.45064   1
   0 -13   2 8.41874 1.47067  10
   0 -13   2 11.3182 1.32135   3
   0  13  -2 7.30394 1.40733   1
   0 -13   2 17.8750 1.35520   6
   0  13  -2 5.81885 1.35119   6
   0 -13   2 10.5075 1.41442   1
   0  13  -2 8.42339 1.41722   7
   0  13  -2 12.9125 1.43486   8
   0 -13   1 125.893 12.8113   1
   0 -13   1 113.646 12.7940   6
   0 -13   1 97.1325 12.8284  10
   0  13  -1 106.103 12.8137   7
   0 -13   1 84.6933 12.7937  12
   0  13  -1 118.370 12.8126   8
   0  13  -1 116.308 12.8078   1
   0  13  -1 115.751 12.8023   6
   0 -13   1 116.759 12.7950   3
   0  13   0 50.5635 5.38988   1
   0  13   0 45.3321 5.39764   7
   0 -13   0 47.5889 5.37014   6
   0 -13   0 40.8685 5.38786  12
   0  13   0 48.2151 5.39721   8
   0 -13   0 38.6156 5.37082  12
   0  13   0 49.1165 5.38487   6
   0 -13   0 49.9107 5.39678   1
   0  13   1 1.29110 0.72902   7
   0 -13  -1 2.70134 0.77627   1
   0  13   1 2.34294 0.68939   6
   0  13   1 3.51124 0.75922   8
   0  13   1 3.48318 0.71340   1
   0 -13  -1 3.22902 0.63451   6
   0 -13  -1 2.85446 0.66926  12
   0  13   2 14.1449 1.78034   6
   0 -13  -2 11.8839 1.79794  12
   0  13   2 13.9989 1.78851   1
   0 -13  -2 14.4754 1.77056   6
   0  13   2 12.8270 1.82829   4
   0 -13  -2 16.4104 1.82040   1
   0 -13  -2 14.9256 1.79901   8
   0  13   2 14.2859 1.79734   7
   0  13   2 15.6433 1.81262   8
   0  13   3 2.88762 0.69880   1
   0  13   3 1.91811 0.73944   8
   0 -13  -3 1.91919 0.78135  10
   0 -13  -3 2.69896 0.73335   1
   0 -13  -3 2.17596 0.68004   6
   0 -13  -3 0.87182 0.68385   7
   0  13   3 2.21448 0.63122   6
   0  13   3 1.07061 0.66833   7
   0 -13  -3 2.72993 0.69932   8
   0 -13  -3 2.05281 0.75745  12
   0  13   3 2.13278 0.81604   4
   0 -13  -4 15.4454 2.16526   7
   0 -13  -4 20.9901 2.20291   1
   0 -13  -4 17.1824 2.22975  10
   0 -13  -4 17.9357 2.18755   4
   0  13   4 17.1861 2.15044   6
   0  13   4 16.6921 2.16192   1
   0 -13  -4 20.4280 2.18248   8
   0 -13  -4 14.7201 2.21535  12
   0  13   4 16.0553 2.16262   7
   0 -13  -4 20.0688 2.17592   6
   0 -13  -4 16.0147 2.19662  13
   0  13   4 19.4644 2.18541   8
   0  13   5 11.5137 1.44224   8
   0 -13  -5 11.7822 1.45567   4
   0 -13  -5 9.34392 1.50897  13
   0 -13  -5 11.3141 1.45613   6
   0  13   5 11.5533 1.41963   1
   0 -13  -5 8.36957 1.54111  12
   0 -13  -5 13.7423 1.49669   1
   0 -13  -5 8.05006 1.49725  10
   0 -13  -5 8.68409 1.40631   7
   0  13   5 10.1892 1.42468   7
   0 -13  -5 12.9039 1.44336   8
   0 -13  -6 45.6318 4.94339   4
   0 -13  -6 49.2125 4.95380   1
   0 -13  -6 37.6597 4.97031  12
   0  13   6 45.4038 4.94713   8
   0 -13  -6 40.9936 4.96608  10
   0 -13  -6 42.0296 4.94280   6
   0 -13  -6 51.8446 4.94948   8
   0  13   6 35.7983 4.91722   5
   0 -13  -6 36.0491 4.96281  13
   0 -13  -6 37.4382 4.92432   7
   0  13   6 42.3978 4.93120   7
   0 -13  -7 10.6704 1.31505   8
   0 -13  -7 8.79627 1.33551   6
   0 -13  -7 10.1117 1.31704   4
   0 -13  -7 10.5082 1.34713   1
   0 -13  -7 5.74581 1.43522  12
   0  13   7 8.33962 1.25072   5
   0 -13  -7 11.2991 1.27693   7
   0 -13  -7 7.06936 1.34274  10
   0  13   7 9.96730 1.26228   7
   0 -13  -7 8.11013 1.40414  13
   0 -13  -8 10.2811 1.58865  10
   0 -13  -8 13.8545 1.55426   7
   0 -13  -8 11.9871 1.63672   6
   0  13   8 12.0283 1.56750   7
   0 -13  -8 14.5468 1.62514   1
   0 -13  -8 11.5205 1.69527  13
   0  13   8 10.7352 1.54752   5
   0 -13  -8 13.2281 1.60313   4
   0 -13  -8 9.45225 1.74130  12
   0 -13  -9 12.2470 1.29569   7
   0 -13  -9 9.12721 1.40978   6
   0  13   9 8.07340 1.28343   5
   0 -13  -9 9.96497 1.38575   1
   0 -13  -9 10.7819 1.37893   4
   0 -13  -9 7.30346 1.48209  13
   0  13   9 10.7886 1.30722   7
   0 -13  -9 7.27209 1.48748  12
   0 -13  -9 8.05327 1.36806  10
   0 -13 -10 9.18555 1.53434  10
   0 -13 -10 13.1012 1.55616   4
   0 -13 -10 10.7767 1.71568  12
   0  13  10 12.4818 1.49443   7
   0 -13 -10 13.4339 1.48361   7
   0  13  10 8.52151 1.46261   5
   0 -13 -10 13.9668 1.57222   1
   0 -13 -10 9.84413 1.65643  13
   0 -13 -10 11.0763 1.59737   6
   0  13  11 3.25348 0.79282   5
   0 -13 -11 3.50630 1.14535  12
   0 -13 -11 3.11593 1.08151  13
   0 -13 -11 5.44512 0.90379   4
   0 -13 -11 3.78522 0.75275   7
   0 -13 -11 3.32300 1.02603   6
   0 -13 -11 3.11295 0.95754   1
   0 -13 -11 2.37981 0.82518  10
   0  13  11 5.13573 0.81762   7
   0 -13 -12 6.66405 1.05052   7
   0 -13 -12 3.74492 1.35889  13
   0  13  12 3.95415 1.04299   5
   0 -13 -12 5.83453 1.14827  10
   0  13  12 11.7789 1.09247   7
   0 -13 -12 9.41558 1.21004   4
   0 -13 -12 5.96334 1.27348   6
   0 -13 -12 6.45526 1.44268  12
   0 -13 -12 8.84384 1.22344   1
   0  13  13-1.93275 0.70422   7
   0 -13 -13 0.41334 0.76408  10
   0 -13 -13 0.81132 0.86161   8
   0 -13 -13 0.28245 0.63818   7
   0  13  13-2.04323 0.68440   5
   0 -13 -13 1.31595 1.00260   6
   0 -13 -13 0.96243 0.92424   1
   0 -13 -13 0.36939 1.20509  12
   0 -13 -14 2.51812 1.27483  12
   0  13  14 2.84975 0.76483   7
   0 -13 -14 4.33804 0.99850   1
   0  13  14 2.22849 0.76701   5
   0 -13 -14 3.27652 0.72019   7
   0 -13 -14 4.32244 1.11517   6
   0 -13 -14 3.71749 0.94657   8
   0 -13 -14 1.35518 0.83090  10
   0 -13 -15 2.74547 0.96972   8
   0 -13 -15 0.43499 0.78738  10
   0 -13 -15-0.23672 0.65237   7
   0  13  15 0.37447 0.71706   7
   0 -13 -15 4.03283 1.30263  12
   0 -13 -15 0.29861 0.96784   1
   0 -13 -15-0.57856 1.13292   6
   0  13  16 25.4926 3.01066   7
   0 -13 -16 22.5647 2.98870   7
   0 -13 -16 20.2415 3.27574  12
   0 -13 -16 30.4088 3.09609   8
   0 -13 -16 26.8835 3.11938   1
   0 -13 -16 24.5535 3.02845  10
   0 -13 -17 1.35491 1.02811   8
   0 -13 -17-0.01557 1.02007   1
   0 -13 -17 0.98841 0.75918  10
   0  13  17 0.82464 0.76021   7
   0 -13 -17 2.04410 1.40922  12
   0 -13 -17 0.46748 0.67252   7
   0 -13 -18 1.65183 0.68692   7
   0 -13 -18 1.77625 0.81470  10
   0  13  18 1.20415 0.80709   7
   0 -13 -18 2.53364 1.42919  12
   0 -13 -18 2.26653 1.06904   8
   0 -13 -19 5.47253 1.19612   8
   0  13  19 3.62455 0.94629   7
   0 -13 -19 4.17303 0.94948  10
   0 -13 -19 3.77579 1.65155  12
   0 -13 -20 1.14179 1.14252   8
   0 -13 -20 0.15983 1.54662  12
   0  13  20 2.24686 0.81549   7
   0 -13 -20 2.16176 0.82722  10
   0 -13 -21 27.9671 2.94624   8
   0 -13 -21 21.4548 2.80069  10
   0 -13 -21 18.3723 3.20386  12
   0 -13 -22 2.48135 1.77793  12
   0 -13 -22 2.10771 1.20896   8
   0 -13 -23 2.55133 1.24969   8
   0 -13 -23 0.85367 1.76245  12
   0 -13 -24 0.11682 1.92868  12
   0 -13 -24-1.84636 1.27036   8
   0 -13 -25-0.41273 1.27869   8
   0 -13 -25-0.93780 1.95663  12
   0 -13 -26 1.10058 1.35929   8
   0 -13 -26-4.65807 2.05974  12
   0 -13 -27 1.48418 2.19612  12
   0 -13 -27 0.81149 1.37557   8
   0 -13 -28 2.15290 2.22238  12
   0 -13 -28-0.02395 1.40940   8
   0 -13 -29 2.46156 2.38133  12
   0 -13 -29-0.19737 1.51004   8
   0 -13 -30-1.59930 1.54524   8
   0  14 -29 0.43034 1.71312   6
   0  14 -28 0.46901 1.65351   6
   0  14 -27-2.38291 1.58645   6
   0  14 -26-0.17765 1.51786   6
   0  14 -25 3.52375 1.49546   6
   0  14 -25 0.89424 1.09070   7
   0  14 -25 1.08848 1.12567   8
   0  14 -24-0.80447 1.06710   7
   0  14 -24-0.42173 1.07946   8
   0  14 -23 0.31096 1.32584   6
   0  14 -23-0.15255 1.07527   8
   0  14 -23 0.09523 1.03731   7
   0  14 -22 0.04262 1.04429   8
   0  14 -22-0.19078 1.28534   6
   0  14 -22 1.45012 1.00571   7
   0  14 -21 2.98702 0.95860   7
   0  14 -21-1.71706 1.04392   8
   0  14 -21-1.39391 1.24636   6
   0  14 -20 0.86102 0.95194   9
   0  14 -20 1.67128 1.06166   8
   0  14 -20-0.78125 0.86053   7
   0  14 -20 2.07586 1.16041   6
   0  14 -19 5.27123 1.10086   9
   0  14 -19 3.40060 1.01917   7
   0  14 -19 7.49568 1.25613   8
   0  14 -19 5.29748 1.29928   6
   0  14 -18 3.11282 0.88375   7
   0  14 -18 3.13700 0.96093   9
   0  14 -18 2.62023 1.08109   6
   0  14 -18 3.73057 1.17933  12
   0  14 -17 0.90433 0.92177   6
   0  14 -17 2.04457 0.78172   7
   0  14 -17 0.38314 0.99563  12
   0  14 -17 0.47114 0.82067   9
   0  14 -16-1.79940 0.92277  12
   0  14 -16-1.11649 0.78930   7
   0  14 -16-2.19624 0.91404   6
   0  14 -15 15.6116 1.77238   2
   0  14 -15 13.6432 1.86696   7
   0  14 -15 13.0088 1.85106  12
   0  14 -15 14.2135 1.84765   3
   0  14 -15 13.6962 1.87651   6
   0  14 -14 1.00366 0.66182  12
   0  14 -14 0.47752 0.71262   3
   0  14 -14 1.37768 0.80909  12
   0  14 -14-0.82056 0.76335   1
   0  14 -14 0.49906 0.76011   7
   0  14 -14 1.38378 0.76792   6
   0  14 -14-0.59820 0.57489   2
   0  14 -13 0.59162 0.73091   1
   0  14 -13 0.84674 0.56714  12
   0 -14  13 1.05733 0.84340  10
   0  14 -13-0.73731 0.68303   3
   0  14 -13 0.51206 0.74300   7
   0  14 -13-0.72083 0.67794  12
   0  14 -13-0.92207 0.58046   2
   0  14 -13 1.78228 0.74007   6
   0  14 -12 0.78175 0.45055  12
   0  14 -12 1.16308 0.75501   6
   0  14 -12 1.99321 0.69260   1
   0  14 -12 0.14730 0.60278   2
   0  14 -12 0.49613 0.53430  12
   0  14 -12-0.07475 0.74247   7
   0  14 -12 0.27111 0.65464   3
   0 -14  12 1.46972 0.82191  10
   0  14 -11 6.63668 0.90519   6
   0  14 -11 6.01096 0.81466   3
   0  14 -11 5.26889 0.93981   7
   0  14 -11 3.35925 0.62305  12
   0  14 -11 3.62199 0.59309  12
   0 -14  11 5.36735 0.97407  10
   0  14 -11 7.38266 0.89048   1
   0  14 -10 0.15329 0.71710   7
   0  14 -10 0.14700 0.58708   3
   0  14 -10 0.59636 0.70218   6
   0  14 -10 0.80256 0.84355   4
   0 -14  10-0.05838 0.73799  10
   0  14 -10 0.70778 0.65088   1
   0 -14   9 2.80959 0.82673  10
   0  14  -9 3.23781 0.80371   6
   0  14  -9 3.79962 0.70569   3
   0  14  -9 1.58889 0.81920   7
   0  14  -9 4.18905 0.92168   4
   0  14  -9 4.28861 0.76050   1
   0  14  -8 15.8424 1.67911   1
   0 -14   8 14.2731 1.89436  11
   0  14  -8 14.5117 1.65446   3
   0  14  -8 12.7489 1.68509   6
   0 -14   8 10.7104 1.72967  10
   0  14  -8 10.4914 1.69751   7
   0  14  -8 12.9382 1.74745   4
   0 -14   7 13.2622 1.81036  11
   0 -14   7 12.0547 1.68654  10
   0  14  -7 11.2220 1.63263   7
   0  14  -7 13.0642 1.62994   6
   0  14  -7 13.1077 1.59670   1
   0  14  -7 13.0275 1.69963   4
   0  14  -6-0.14462 0.64064   6
   0 -14   6-1.92747 0.76137  10
   0  14  -6 0.28568 0.58578   1
   0 -14   6-0.34356 0.97508  11
   0  14  -6-0.44608 0.83839   4
   0  14  -6-1.57789 0.73761   7
   0  14  -5 46.0415 5.78852   6
   0 -14   5 41.4255 5.81277  10
   0  14  -5 55.3361 5.79102   1
   0 -14   5 50.8880 5.86520  11
   0  14  -5 49.5567 5.81330   4
   0  14  -5 51.7166 5.79462   8
   0 -14   4 0.40141 0.75227  10
   0  14  -4 1.49851 0.79286   4
   0  14  -4 2.30131 0.67963   8
   0 -14   4 0.79328 0.99432  11
   0  14  -4 1.76612 0.60794   6
   0  14  -4 2.07272 0.62890   1
   0  14  -3 7.23046 1.02002   1
   0  14  -3 8.06973 1.12582   4
   0 -14   3 6.59615 0.91992   6
   0  14  -3 6.88177 1.04203   8
   0 -14   3 4.76309 1.05386  10
   0 -14   3 7.69794 1.00441   1
   0  14  -3 6.02467 0.97168   6
   0 -14   2 0.45886 0.42432   3
   0  14  -2 0.76332 0.63811   1
   0  14  -2 0.51931 0.55531   6
   0  14  -2-0.07685 0.68920   8
   0  14  -2 1.13375 0.70128   7
   0 -14   2-0.19530 0.77363  10
   0 -14   2 1.03467 0.47794   6
   0 -14   2 0.47670 0.64317   1
   0 -14   1 1.09970 0.69300   1
   0 -14   1 0.75811 0.53406  12
   0 -14   1 2.13094 0.52444   3
   0 -14   1 1.58064 0.52768   6
   0  14  -1 2.55245 0.63107   6
   0  14  -1 1.07860 0.65989   1
   0  14  -1 1.38231 0.69941   8
   0  14  -1 1.00513 0.66793   7
   0 -14   1 1.78682 0.77891  10
   0 -14   0 12.8896 1.76347  12
   0  14   0 13.8944 1.79422   1
   0 -14   0 15.8597 1.74868   6
   0 -14   0 11.2215 1.80076  12
   0  14   0 14.5997 1.78272   6
   0  14   0 14.2019 1.80471   7
   0 -14   0 15.2226 1.82192   1
   0  14   0 15.7630 1.82036   8
   0 -14  -1 43.4785 5.93532  12
   0  14   1 55.2210 5.94632   1
   0 -14  -1 54.3858 5.92558   6
   0 -14  -1 44.5809 5.95276  12
   0  14   1 49.2353 5.94589   7
   0  14   1 54.7521 5.95121   8
   0  14   1 49.1606 5.93352   6
   0 -14  -1 54.3383 5.95371   1
   0 -14  -2 11.1426 1.39816   1
   0  14   2 10.6756 1.36448   1
   0  14   2 9.57447 1.42860   4
   0 -14  -2 8.09552 1.36679  12
   0  14   2 10.3873 1.37217   7
   0  14   2 10.5343 1.39548   8
   0 -14  -2 11.5593 1.32689   6
   0  14   2 9.26693 1.34347   6
   0 -14  -3 8.26434 1.15454   1
   0 -14  -3 7.74156 1.11108   8
   0 -14  -3 6.54919 1.14297  12
   0  14   3 5.84267 1.05657   6
   0  14   3 7.53287 1.14320   8
   0  14   3 6.42459 1.20839   4
   0 -14  -3 8.42461 1.17568  10
   0  14   3 8.63277 1.07678   1
   0  14   3 6.89961 1.09997   7
   0 -14  -3 8.43144 1.08118   6
   0 -14  -4 0.64271 0.75354   1
   0 -14  -4 1.12114 0.69348   6
   0 -14  -4-0.74144 0.76735  10
   0 -14  -4 1.95344 0.71301   8
   0  14   4 0.78889 0.64261   7
   0  14   4 1.06567 0.62170   1
   0  14   4 0.01874 0.68899   8
   0 -14  -4 0.97064 0.76079   4
   0 -14  -4 0.86630 0.65077   7
   0 -14  -4-0.09806 0.81412  12
   0  14   4 0.81557 0.61323   6
   0  14   5 2.15389 0.74434   8
   0 -14  -5 0.86478 0.66186   7
   0  14   5 1.50773 0.68319   7
   0 -14  -5 1.25349 0.75729   4
   0 -14  -5 1.07413 0.83552  13
   0 -14  -5 3.05243 0.73895   8
   0 -14  -5 2.56974 0.85735  12
   0 -14  -5 2.27757 0.79196   1
   0 -14  -5 2.76062 0.72759   6
   0  14   5 1.09733 0.69071   1
   0 -14  -5 1.21973 0.79429  10
   0 -14  -6 4.57509 1.00292  13
   0 -14  -6 4.71358 1.00480  10
   0 -14  -6 4.56787 0.86031   7
   0  14   6 4.66307 0.93102   8
   0 -14  -6 6.15136 0.92803   8
   0 -14  -6 3.95797 1.04505  12
   0 -14  -6 5.65241 0.94646   4
   0 -14  -6 6.03705 0.98603   1
   0  14   6 5.21877 0.87175   7
   0 -14  -6 5.27420 0.93424   6
   0  14   6 3.52387 0.84225   5
   0 -14  -7 8.47784 1.13973   7
   0 -14  -7 6.74428 1.20755   4
   0  14   7 8.55070 1.21660   8
   0  14   7 9.11148 1.17027   7
   0 -14  -7 9.36886 1.21726   8
   0  14   7 7.48884 1.13501   5
   0 -14  -7 6.33088 1.31902  12
   0 -14  -7 6.00463 1.22493  10
   0 -14  -7 10.0916 1.22856   1
   0 -14  -7 6.50043 1.29162  13
   0 -14  -7 7.70919 1.21107   6
   0 -14  -8 39.1911 4.26357   4
   0 -14  -8 34.1589 4.27693  10
   0 -14  -8 42.4009 4.27405   1
   0  14   8 32.0932 4.22381   5
   0  14   8 38.2172 4.24211   7
   0 -14  -8 35.7728 4.26111   6
   0 -14  -8 34.2301 4.23223   7
   0 -14  -8 31.0056 4.31780  12
   0 -14  -8 39.8411 4.26434   8
   0 -14  -8 31.4010 4.29368  13
   0 -14  -9 0.15806 0.81902   1
   0 -14  -9-0.37639 0.81577  10
   0 -14  -9 0.53257 0.64419   7
   0 -14  -9 0.12003 1.01458  12
   0  14   9 0.80970 0.69062   7
   0 -14  -9 1.44337 0.96772  13
   0 -14  -9 1.21133 0.85185   6
   0 -14  -9 2.08390 0.80270   4
   0  14   9 0.64920 0.62661   5
   0  14  10 7.96861 1.08921   7
   0 -14 -10 5.85452 1.20896   6
   0 -14 -10 9.23040 1.19158   1
   0 -14 -10 6.42197 1.03856   7
   0 -14 -10 6.87102 1.34857  12
   0  14  10 5.82087 1.01581   5
   0 -14 -10 5.66065 1.29962  13
   0 -14 -10 7.34560 1.15179  10
   0 -14 -10 7.28542 1.16363   4
   0 -14 -11 17.3176 1.98162   1
   0  14  11 12.5157 1.87121   5
   0 -14 -11 16.6542 2.00686   6
   0 -14 -11 14.0053 1.87264   7
   0 -14 -11 11.7590 2.06928  13
   0 -14 -11 12.8484 2.07707  12
   0  14  11 18.3778 1.89789   7
   0 -14 -11 15.5061 1.95851  10
   0 -14 -11 15.2228 1.95447   4
   0 -14 -12 3.84386 0.94896   4
   0 -14 -12 4.18274 0.91673  10
   0 -14 -12 3.25626 1.23020  12
   0 -14 -12 4.12247 1.08865   6
   0 -14 -12 3.77654 1.01652   1
   0 -14 -12 3.81713 0.79963   7
   0  14  12 3.33952 0.85253   7
   0  14  12 4.00538 0.80445   5
   0 -14 -13 1.50254 1.09372   6
   0 -14 -13 1.87183 0.74229   7
   0  14  13 2.16282 0.77562   5
   0 -14 -13 4.86822 0.98973   4
   0  14  13 2.29605 0.79258   7
   0 -14 -13 2.53339 0.88471  10
   0 -14 -13 3.64701 1.00534   1
   0 -14 -13 3.75874 1.27899  12
   0 -14 -14 31.2263 3.62369   4
   0 -14 -14 36.7948 3.63723   8
   0 -14 -14 27.8386 3.55742   7
   0 -14 -14 30.7890 3.67593   6
   0  14  14 30.8349 3.57325   7
   0 -14 -14 37.2154 3.65387   1
   0  14  14 23.3268 3.57152   5
   0 -14 -14 29.0179 3.74673  12
   0 -14 -14 28.2372 3.59867  10
   0 -14 -15 2.50166 0.90169  10
   0  14  15 3.50560 0.82322   7
   0 -14 -15 1.81015 1.35949  12
   0 -14 -15 1.67041 1.16958   6
   0 -14 -15 2.95579 1.02831   8
   0 -14 -15 1.94203 0.74336   7
   0 -14 -15 2.54699 1.08449   1
   0 -14 -16 6.86892 1.17495  10
   0 -14 -16 7.71204 1.36347   1
   0  14  16 6.62863 1.14386   7
   0 -14 -16 8.96560 1.35055   8
   0 -14 -16 6.65969 1.08073   7
   0 -14 -16 5.94015 1.59503  12
   0 -14 -17 0.57289 1.00613   8
   0 -14 -17 0.70110 1.38484  12
   0  14  17 0.13681 0.77221   7
   0 -14 -17 0.24628 0.69277   7
   0 -14 -17 0.73828 0.82442  10
   0 -14 -18 0.90894 0.85294  10
   0 -14 -18 5.07215 1.49760  12
   0  14  18 2.75493 0.85444   7
   0 -14 -18 2.29342 1.09754   8
   0  14  19 0.70883 0.82346   7
   0 -14 -19 0.77878 1.55382  12
   0 -14 -19 0.70478 0.86183  10
   0 -14 -19 1.66409 1.08110   8
   0  14  20 0.38835 0.85792   7
   0 -14 -20 0.32873 1.61778  12
   0 -14 -20 2.49904 1.17231   8
   0 -14 -20 1.07350 0.83190  10
   0 -14 -21 3.17819 1.23118   8
   0 -14 -21 2.48615 0.89289  10
   0 -14 -21 1.17161 1.73113  12
   0 -14 -22 3.92784 1.29519   8
   0 -14 -22 1.95359 1.86746  12
   0 -14 -23-0.35467 1.24419   8
   0 -14 -23 0.87262 1.85356  12
   0 -14 -24 0.15116 1.28421   8
   0 -14 -24 1.07254 1.95787  12
   0 -14 -25-1.65901 2.01430  12
   0 -14 -25-0.53603 1.31379   8
   0 -14 -26-2.38963 2.11160  12
   0 -14 -26-0.39221 1.35945   8
   0 -14 -27 0.73792 1.40236   8
   0 -14 -27 3.38209 2.27173  12
   0 -14 -28 0.14432 2.35144  12
   0 -14 -28-0.98076 1.45910   8
   0 -14 -29 2.07759 1.55124   8
   0 -14 -30 2.47501 1.64154   8
   0  15 -28-0.78038 1.65900   6
   0  15 -27 0.50942 1.61965   6
   0  15 -26 0.72020 1.53173   6
   0  15 -25 4.01787 1.55439   6
   0  15 -25 1.41075 1.17082   7
   0  15 -24 3.36161 1.14928   7
   0  15 -24 1.70561 1.15086   8
   0  15 -24 1.79325 1.47057   6
   0  15 -23-0.74430 1.36710   6
   0  15 -23 0.19751 1.03643   7
   0  15 -23-1.16246 1.12078   8
   0  15 -22-0.50469 1.09209   8
   0  15 -22 0.62464 1.29973   6
   0  15 -22 0.97594 0.97004   7
   0  15 -21 4.24531 1.16208   8
   0  15 -21 0.55908 0.93489   7
   0  15 -21 5.38374 1.31359   6
   0  15 -20-1.09790 0.86324   7
   0  15 -20 1.68274 1.14770   6
   0  15 -20-0.59980 1.08167   8
   0  15 -20 0.78669 0.97346   9
   0  15 -19 3.27031 1.10965   7
   0  15 -19 5.98509 1.20845   3
   0  15 -19 6.14756 1.18600   9
   0  15 -19 7.58735 1.30488   6
   0  15 -19 7.46988 1.32239   8
   0  15 -18 4.14324 1.05980   7
   0  15 -18 6.47315 1.13605   3
   0  15 -18 4.75345 1.18713   6
   0  15 -18 5.93288 1.07683   9
   0  15 -17 0.12130 0.86590   3
   0  15 -17 0.66216 0.81070   9
   0  15 -17 2.10221 0.83002   7
   0  15 -17-0.77018 0.93007   6
   0  15 -16 0.52340 0.85257   6
   0  15 -16-0.17789 0.80827   3
   0  15 -16 0.43486 0.81352   7
   0  15 -16 0.10775 0.84295   1
   0  15 -15 2.06171 0.82294   1
   0  15 -15-0.70858 0.83220   7
   0  15 -15-0.53400 0.66896  12
   0  15 -15 0.08990 0.81712   6
   0  15 -15-0.82752 0.61276   2
   0  15 -15 0.86068 0.75637   3
   0  15 -14-0.77944 0.77020   6
   0  15 -14-0.82748 0.84419   7
   0  15 -14-0.42164 0.55637  12
   0  15 -14 1.01157 0.71804   3
   0  15 -14 0.05819 0.60770   2
   0  15 -14 1.36278 0.78265   1
   0  15 -13 1.24492 0.59312  12
   0  15 -13 2.74807 0.78576   3
   0  15 -13 2.29609 0.51873  12
   0  15 -13 3.48670 0.85789   7
   0 -15  13 3.18074 0.95784  10
   0  15 -13 4.70390 0.85225   1
   0  15 -13 3.26774 0.69188   2
   0  15 -13 2.22560 0.85021   6
   0  15 -12-1.55045 0.82420   7
   0  15 -12 0.34096 0.66756   3
   0  15 -12 0.35479 0.76673   6
   0  15 -12 0.42082 0.90420   4
   0  15 -12-1.00794 0.67681   2
   0  15 -12 0.44690 0.75079   1
   0 -15  12 0.13016 0.89680  10
   0  15 -11 0.61753 0.66996   3
   0  15 -11 0.80354 0.88022   4
   0 -15  11 2.12016 0.84292  10
   0  15 -11 1.17094 0.72966   1
   0  15 -11 0.79124 0.79886   7
   0  15 -11-0.15641 0.77842   6
   0  15 -10 14.8148 1.83986   6
   0 -15  10 11.7686 1.87392  10
   0  15 -10 15.5175 1.79731   3
   0  15 -10 12.4003 1.85409   7
   0  15 -10 15.7115 1.82538   1
   0  15 -10 14.1759 1.90372   4
   0  15  -9 1.37321 0.89096   4
   0  15  -9 1.36732 0.76226   7
   0  15  -9 1.51252 0.62318   3
   0  15  -9 0.90057 0.74139   6
   0 -15   9 0.74412 0.81242  10
   0  15  -9 1.89497 0.67389   1
   0 -15   8 6.64799 1.19564  10
   0  15  -8 8.79145 1.05275   1
   0  15  -8 5.99760 1.17836   4
   0  15  -8 4.91577 1.10374   7
   0  15  -8 7.68742 1.09570   6
   0 -15   8 7.21792 1.40729  11
   0 -15   7 0.71367 0.75599  10
   0  15  -7 0.95913 0.73046   7
   0 -15   7 0.71611 1.08183  11
   0  15  -7-0.63090 0.67842   6
   0  15  -7 0.44898 0.58038   1
   0  15  -7 0.64441 0.83205   4
   0  15  -6 2.43838 0.89109   4
   0  15  -6 2.23213 0.79267   7
   0  15  -6 3.81511 0.75126   6
   0 -15   6 3.72223 1.05416  11
   0 -15   6 1.73080 0.85677  10
   0  15  -6 3.13585 0.68997   1
   0 -15   5 0.35528 1.00048  11
   0  15  -5 0.82930 0.68864   8
   0  15  -5 1.04911 0.61025   6
   0  15  -5 0.16319 0.82077   4
   0  15  -5 0.44134 0.62371   1
   0 -15   5 1.02560 0.79010  10
   0  15  -4-1.92131 0.71304   8
   0 -15   4 0.21339 0.96610  11
   0  15  -4-0.74490 0.61666   6
   0 -15   4-0.48710 0.77087  10
   0  15  -4 0.36688 0.81564   4
   0  15  -4-0.30273 0.63208   1
   0  15  -3 0.77715 0.64679   1
   0  15  -3 0.26592 0.71488   8
   0  15  -3-0.03372 0.81860   4
   0 -15   3 1.74552 0.63286   1
   0  15  -3 1.13162 0.57412   6
   0 -15   3 0.25314 0.77936  10
   0  15  -2 11.8101 1.53103   8
   0  15  -2 12.4133 1.50801   6
   0 -15   2 10.5981 1.44480   6
   0 -15   2 13.5573 1.52877   1
   0  15  -2 10.3907 1.55115   7
   0 -15   2 10.0632 1.59451  10
   0 -15   2 11.9975 1.42868   3
   0  15  -2 11.8343 1.52238   1
   0  15  -1 1.91559 0.71780   7
   0 -15   1 1.55311 0.83669  10
   0 -15   1 1.57839 0.57479  12
   0 -15   1 1.96237 0.54707   6
   0 -15   1 3.37558 0.73928   1
   0  15  -1 1.94256 0.67246   6
   0  15  -1 1.76666 0.73281   8
   0 -15   1 1.92707 0.53218   3
   0  15  -1 1.84146 0.71799   1
   0 -15   0 14.7383 1.66887   6
   0  15   0 14.7172 1.74279   8
   0  15   0 12.9438 1.72217   1
   0 -15   0 11.8023 1.73232  12
   0 -15   0 12.1741 1.68055  12
   0 -15   0 14.6603 1.74461   1
   0  15   0 13.8861 1.71259   6
   0  15   0 13.6941 1.74412   7
   0 -15  -1 5.50163 1.06372  12
   0  15   1 6.55824 0.97066   6
   0 -15  -1 6.50501 1.05740   1
   0 -15  -1 7.87277 0.91501   6
   0  15   1 7.28137 1.00837   7
   0  15   1 5.62859 1.02862   8
   0  15   1 6.65809 0.99100   1
   0 -15  -1 2.83764 0.96066  12
   0 -15  -2 35.1810 3.66304   1
   0  15   2 31.3119 3.65082   8
   0 -15  -2 30.3579 3.61517   6
   0  15   2 31.9584 3.63456   1
   0  15   2 30.4441 3.67915   4
   0 -15  -2 25.4371 3.64348  12
   0  15   2 29.5917 3.64063   7
   0  15   2 31.0520 3.62325   6
   0  15   3 0.43435 0.82997   4
   0 -15  -3 0.24423 0.81899  10
   0  15   3 0.77455 0.74415   8
   0  15   3 1.65459 0.68300   7
   0 -15  -3 2.55588 0.64263   6
   0  15   3 0.82066 0.62806   6
   0  15   3 1.38897 0.65257   1
   0 -15  -3 1.61307 0.78410   1
   0 -15  -3 0.99634 0.70666   8
   0 -15  -3 1.27718 0.75105  12
   0  15   4 2.93414 0.77698   1
   0  15   4 3.32354 0.83548   8
   0  15   4 3.97640 0.80255   7
   0 -15  -4 2.33408 0.88693  12
   0  15   4 3.37822 0.73302   6
   0 -15  -4 1.63599 0.87742  10
   0 -15  -4 3.42570 0.82997   1
   0 -15  -4 3.95132 0.83620   8
   0 -15  -4 5.20885 0.85916   4
   0 -15  -4 3.71315 0.78189   6
   0 -15  -5 16.8670 1.91489   8
   0  15   5 15.7512 1.87173   1
   0 -15  -5 10.7101 1.86960   7
   0  15   5 14.8265 1.89082   7
   0 -15  -5 17.2042 1.93210   1
   0 -15  -5 15.6026 1.91852   4
   0 -15  -5 13.9672 1.93676  10
   0  15   5 15.3863 1.90942   8
   0 -15  -5 15.8683 1.89412   6
   0 -15  -5 14.0565 1.96069  12
   0  15   6 0.59783 0.77085   8
   0 -15  -6 1.71387 0.76726   4
   0 -15  -6 1.16188 0.79537   1
   0 -15  -6 1.62990 0.77565   8
   0 -15  -6-0.47802 0.82485  10
   0 -15  -6-0.12819 0.64130   7
   0 -15  -6 0.36973 0.73703   6
   0  15   6-0.41754 0.64600   7
   0  15   6 1.37343 0.61245   5
   0 -15  -6-0.06948 0.90712  12
   0 -15  -7 3.60951 1.05908  12
   0 -15  -7 5.11345 0.97655   1
   0  15   7 4.16648 0.90779   7
   0 -15  -7 4.24523 1.06011  13
   0 -15  -7 3.01719 0.96724   4
   0 -15  -7 4.63091 0.96419  10
   0  15   7 4.35867 0.83885   5
   0 -15  -7 4.50538 0.95004   6
   0 -15  -7 5.60584 0.96340   8
   0 -15  -7 4.86932 0.83715   7
   0  15   8 3.84380 0.75888   5
   0 -15  -8 4.17975 0.94914  10
   0 -15  -8 2.92791 0.95737   1
   0  15   8 4.64142 0.79532   7
   0 -15  -8 4.53299 0.92886   6
   0 -15  -8 3.35471 1.07054  12
   0 -15  -8 2.92849 0.78095   7
   0 -15  -8 4.39355 0.89109   4
   0 -15  -8 3.66887 0.90451   8
   0 -15  -8 1.31784 1.03607  13
   0 -15  -9 9.96472 1.40555   1
   0  15   9 8.72126 1.30370   7
   0 -15  -9 7.18175 1.53360  12
   0 -15  -9 6.50946 1.47038  13
   0 -15  -9 11.5292 1.36050   4
   0 -15  -9 11.2323 1.40498   6
   0 -15  -9 9.57715 1.27924   7
   0 -15  -9 8.96153 1.38812  10
   0  15   9 8.15507 1.25262   5
   0 -15  -9 9.97694 1.36350   8
   0 -15 -10 7.17442 1.02552   7
   0 -15 -10 5.46752 1.14793  10
   0 -15 -10 6.57016 1.20578   6
   0 -15 -10 6.49442 1.17639   1
   0 -15 -10 3.80500 1.32166  12
   0  15  10 4.91470 0.99650   5
   0  15  10 8.48426 1.07087   7
   0 -15 -10 8.85711 1.14726   4
   0 -15 -10 4.44168 1.28505  13
   0 -15 -11 3.36055 0.90665   4
   0 -15 -11 3.16197 0.91078  10
   0  15  11 1.43886 0.70221   5
   0 -15 -11 2.04272 0.74092   7
   0 -15 -11 2.35396 0.96344   1
   0 -15 -11 1.31390 1.12668  13
   0 -15 -11 1.82995 1.17086  12
   0  15  11 3.62416 0.82736   7
   0 -15 -11 4.33918 1.04425   6
   0  15  12 4.08716 0.81165   7
   0 -15 -12 2.44987 0.96606   4
   0 -15 -12 2.83154 0.89548  10
   0 -15 -12 3.27911 0.98465   1
   0 -15 -12 1.82531 0.75181   7
   0 -15 -12 1.79501 1.05579   6
   0 -15 -12 4.00524 1.25818  12
   0  15  12 1.47991 0.73527   5
   0 -15 -13 3.96988 0.97683   4
   0 -15 -13 2.37785 0.91435  10
   0 -15 -13 2.12363 1.13074   6
   0 -15 -13 2.31474 1.05229   1
   0  15  13 4.72378 0.83539   7
   0  15  13 2.23943 0.78174   5
   0 -15 -13 1.79841 1.33466  12
   0 -15 -13 1.63963 0.76229   7
   0 -15 -14 20.0149 2.48409  10
   0  15  14 14.7403 2.40966   5
   0 -15 -14 19.6757 2.40379   7
   0 -15 -14 22.1548 2.49939   4
   0 -15 -14 19.3480 2.56431   6
   0 -15 -14 16.5747 2.65961  12
   0 -15 -14 25.6631 2.54396   1
   0  15  14 20.6541 2.43205   7
   0  15  15 7.86601 1.15122   7
   0 -15 -15 5.73471 1.44240   6
   0 -15 -15 7.13212 1.38415   1
   0 -15 -15 5.80170 1.60242  12
   0 -15 -15 7.80900 1.31868   4
   0 -15 -15 6.38801 1.23281  10
   0 -15 -15 6.26958 1.10950   7
   0 -15 -15 9.67274 1.32845   8
   0 -15 -16 0.26261 0.72861   7
   0 -15 -16 0.03030 0.85600  10
   0 -15 -16-1.44687 1.37278  12
   0 -15 -16 0.11892 1.07212   8
   0  15  16 0.37906 0.80745   7
   0 -15 -16 0.55210 1.04004   4
   0 -15 -17 1.59201 1.07295   8
   0 -15 -17-0.06124 0.73405   7
   0 -15 -17-1.84808 0.88855  10
   0 -15 -17 1.40434 1.04891   4
   0 -15 -17-1.04058 1.45897  12
   0  15  17-1.14326 0.80788   7
   0  15  18 0.70363 0.79691   7
   0 -15 -18 0.72835 1.52961  12
   0 -15 -18 0.80802 1.08071   8
   0 -15 -18 0.51923 0.86209  10
   0 -15 -19 0.37783 1.11336   8
   0 -15 -19-1.34607 1.58841  12
   0 -15 -19-0.81629 0.87534  10
   0  15  19-0.97593 0.85462   7
   0 -15 -20 0.09798 1.21627   8
   0 -15 -20 0.73097 0.89194  10
   0 -15 -20-0.80680 1.70028  12
   0 -15 -21 2.24100 0.95991  10
   0 -15 -21 3.88449 1.78018  12
   0 -15 -21 3.97791 1.30145   8
   0 -15 -22-0.18822 1.25035   8
   0 -15 -22 0.03707 1.86221  12
   0 -15 -23 2.74920 1.94839  12
   0 -15 -23 1.25487 1.32526   8
   0 -15 -24 0.98424 1.32674   8
   0 -15 -24 1.05357 2.01868  12
   0 -15 -25 1.29430 1.38113   8
   0 -15 -25-0.04244 2.03886  12
   0 -15 -26 1.28803 1.42831   8
   0 -15 -26 2.45368 2.18280  12
   0 -15 -27 3.52932 2.25935  12
   0 -15 -27 2.36121 1.50428   8
   0 -15 -28 1.46641 2.43338  12
   0 -15 -28 1.46825 1.48478   8
   0 -15 -29 6.87095 1.78707   8
   0  16 -28-0.50604 1.71341   6
   0  16 -27-0.29726 1.60528   6
   0  16 -26 1.08963 1.60232   6
   0  16 -25-0.45418 1.13293   7
   0  16 -25 0.87105 1.53029   6
   0  16 -24-0.81542 1.21545   8
   0  16 -24 2.52505 1.12436   7
   0  16 -24 1.78823 1.44783   6
   0  16 -23 1.23749 1.01911   7
   0  16 -23 2.02967 1.39323   6
   0  16 -23-0.89436 1.16858   8
   0  16 -22-0.29158 0.91515   7
   0  16 -22-0.39227 1.29520   6
   0  16 -22 0.20330 1.11578   8
   0  16 -21 0.08319 0.90401   7
   0  16 -21 0.41611 1.18632   6
   0  16 -21 1.87547 1.18786   8
   0  16 -20 0.37508 0.97868   9
   0  16 -20 1.20884 0.86994   7
   0  16 -20-0.07931 1.12095   6
   0  16 -20 0.68606 1.14778   8
   0  16 -19-0.07575 0.91671   9
   0  16 -19-0.90546 1.05763   6
   0  16 -19 1.67284 0.98550   1
   0  16 -19 1.05858 0.89947   7
   0  16 -18 5.34676 1.21594   6
   0  16 -18 3.79038 1.12502   9
   0  16 -18 4.57867 1.15967   7
   0  16 -18 9.60932 1.17937   1
   0  16 -17-0.16960 0.89175   7
   0  16 -17-0.57697 0.89166   9
   0  16 -17 0.93717 0.91412   1
   0  16 -17-1.45230 0.87773   3
   0  16 -17 0.30735 0.96550   6
   0  16 -16 0.15112 0.87179   7
   0  16 -16-0.39674 0.82115   3
   0  16 -16-0.21181 0.91310   6
   0  16 -16-0.25046 0.89512   1
   0  16 -15 0.63595 0.88668   7
   0  16 -15 0.27844 0.78327   3
   0  16 -15-1.87444 0.65504   2
   0  16 -15-1.56300 0.88909   6
   0  16 -15-1.26020 0.88481   1
   0  16 -14 8.22273 1.04165   1
   0  16 -14 3.76755 1.14872   4
   0  16 -14 3.78531 1.05576   6
   0  16 -14 5.49799 0.96790   3
   0  16 -14 4.36602 0.86593   2
   0  16 -14 3.42771 1.05291   7
   0  16 -13-0.26528 0.66655   2
   0  16 -13 0.16746 0.80873   1
   0 -16  13 0.84121 0.95951  10
   0  16 -13-0.10984 0.74789   3
   0  16 -13-1.37110 0.87392   7
   0  16 -13-0.44258 0.85584   6
   0  16 -13 1.69241 0.97841   4
   0  16 -12 0.97960 0.87347   7
   0  16 -12 0.50333 0.81841   6
   0  16 -12 0.85271 0.73190   3
   0 -16  12 0.33064 0.96200  10
   0  16 -12 1.56877 0.72342   2
   0  16 -12 0.79618 0.93637   4
   0  16 -12 0.73593 0.80239   1
   0  16 -11 12.3220 1.60400   3
   0  16 -11 12.5737 1.74627   4
   0  16 -11 9.40957 1.69138   7
   0  16 -11 14.5668 1.65142   1
   0  16 -11 12.4067 1.66743   6
   0 -16  11 11.4834 1.73892  10
   0  16 -10 15.1466 1.72411   1
   0  16 -10 13.6787 1.83776   4
   0  16 -10 12.2308 1.77228   7
   0 -16  10 12.3005 1.79507  10
   0  16 -10 12.0995 1.74806   6
   0  16 -10 13.1482 1.69305   3
   0 -16   9 0.73087 0.87902  10
   0 -16   9 0.21265 1.17842  11
   0  16  -9-1.04441 0.80368   7
   0  16  -9 1.09182 0.94183   4
   0  16  -9-0.23381 0.66573   1
   0  16  -9-0.10141 0.78206   6
   0  16  -8 0.37815 0.81623   7
   0  16  -8 0.01318 0.88824   4
   0 -16   8 0.52668 0.81732  10
   0  16  -8 0.27563 0.74994   6
   0  16  -8 0.87053 0.64882   1
   0 -16   8 1.53364 1.08841  11
   0 -16   7 1.72141 1.14437  11
   0 -16   7 0.44032 0.88236  10
   0  16  -7 0.42597 0.89001   4
   0  16  -7 0.79721 0.80227   7
   0  16  -7 0.35146 0.63666   1
   0  16  -7 1.46361 0.72337   6
   0 -16   6 2.77136 1.11536  11
   0  16  -6 1.79893 0.68654   6
   0 -16   6 1.13031 0.85026  10
   0  16  -6 2.35311 0.68764   1
   0  16  -6 0.61988 0.90075   4
   0  16  -6 1.81693 0.75429   8
   0 -16   5 0.04223 1.07348  11
   0  16  -5 1.32162 0.66686   1
   0  16  -5-0.02678 0.66288   6
   0 -16   5 0.49638 0.83363  10
   0  16  -5 0.20708 0.72330   8
   0  16  -5-0.01247 0.84645   4
   0 -16   4 5.94768 1.34530  11
   0  16  -4 8.31808 1.04872   6
   0 -16   4 2.48774 1.17512  10
   0  16  -4 8.10091 1.10707   1
   0  16  -4 8.23919 1.13378   8
   0  16  -4 8.14583 1.24296   4
   0  16  -3 65.0186 7.33223   8
   0  16  -3 66.2638 7.32994   1
   0  16  -3 63.4407 7.31964   6
   0 -16   3 50.6519 7.35586  10
   0  16  -3 60.1718 7.34663   4
   0  16  -3 55.2251 7.34094   7
   0 -16   3 70.4488 7.32292   1
   0 -16   2 5.44350 0.79247   3
   0 -16   2 5.93657 0.82525   6
   0  16  -2 5.33179 1.01211   7
   0 -16   2 7.04526 0.97710   1
   0  16  -2 4.11035 1.03411   4
   0 -16   2 3.98183 1.00605  10
   0  16  -2 5.36487 0.98326   8
   0  16  -2 6.08298 0.93221   6
   0  16  -2 6.64493 0.96802   1
   0  16  -1 10.4671 1.34298   6
   0  16  -1 10.5991 1.34810   1
   0 -16   1 9.73447 1.27057   6
   0 -16   1 11.3464 1.38849   1
   0  16  -1 10.7719 1.38501   8
   0  16  -1 9.18591 1.38411   7
   0 -16   1 10.8565 1.26673   3
   0 -16   1 8.66350 1.28900  12
   0 -16   1 7.58730 1.43105  10
   0  16   0 0.94958 0.71400   7
   0  16   0 0.39393 0.65478   6
   0 -16   0 0.51970 0.50969   6
   0 -16   0 0.11401 0.72595   1
   0 -16   0 0.15304 0.68707  12
   0  16   0-0.09905 0.72342   8
   0  16   0 0.64538 0.66001   1
   0 -16   0 0.49387 0.55785  12
   0 -16  -1 6.36544 0.86438   6
   0 -16  -1 6.61220 1.01627   1
   0  16   1 5.59655 1.00090   7
   0 -16  -1 5.89864 1.05631  12
   0  16   1 5.70904 0.99692   8
   0 -16  -1 4.58635 0.92811  12
   0  16   1 5.52491 0.93226   6
   0  16   1 5.02990 0.93601   1
   0  16   2 13.9793 1.76856   4
   0 -16  -2 14.0305 1.71029   1
   0 -16  -2 11.8239 1.74457  12
   0  16   2 12.6140 1.65082   6
   0  16   2 13.6919 1.69854   8
   0  16   2 14.4934 1.66637   1
   0  16   2 10.6443 1.67676   7
   0 -16  -2 14.5521 1.61663   6
   0 -16  -2 9.90613 1.66899  12
   0 -16  -3 12.8028 1.98313  10
   0  16   3 16.1459 1.91563   1
   0  16   3 16.4096 1.94378   8
   0  16   3 14.5949 1.99569   4
   0 -16  -3 16.3017 1.88353   6
   0 -16  -3 11.4086 1.93117  12
   0 -16  -3 15.9192 1.94753   1
   0  16   3 13.0517 1.92659   7
   0  16   3 16.0715 1.89197   6
   0 -16  -3 17.5508 1.93969   8
   0 -16  -4 5.11160 0.91097   8
   0  16   4 5.14335 0.83993   6
   0 -16  -4 2.72384 0.97092  10
   0 -16  -4 5.23604 0.87608   6
   0  16   4 3.42314 0.85716   1
   0 -16  -4 5.75903 0.94491   4
   0  16   4 5.02470 0.94595   8
   0 -16  -4 5.42040 0.97984   1
   0 -16  -4 3.22597 0.97068  12
   0  16   4 4.59548 0.89572   7
   0 -16  -5-1.39732 0.82131  10
   0 -16  -5-0.99688 0.86523  12
   0  16   5 1.09182 0.70502   1
   0 -16  -5-0.17559 0.72673   6
   0 -16  -5-0.72975 0.75723   8
   0 -16  -5 0.69411 0.78317   4
   0 -16  -5 0.29501 0.81300   1
   0  16   5 1.09620 0.72782   7
   0  16   6 3.71414 0.84020   7
   0 -16  -6 5.71150 0.91154   8
   0  16   6 3.25012 0.76901   5
   0 -16  -6 2.95819 1.00116  12
   0 -16  -6 2.17270 0.94810  10
   0 -16  -6 3.45807 0.87974   6
   0 -16  -6 2.31154 0.81161   7
   0 -16  -6 3.29960 0.93840   4
   0 -16  -6 6.32883 0.95100   1
   0 -16  -7 24.0562 2.64207   8
   0 -16  -7 22.7054 2.62586   6
   0  16   7 22.7780 2.61355   7
   0 -16  -7 25.2254 2.65056   1
   0 -16  -7 19.6303 2.66576  10
   0 -16  -7 18.3623 2.58988   7
   0  16   7 19.0668 2.57612   5
   0 -16  -7 20.9788 2.70221  12
   0 -16  -7 21.2856 2.63459   4
   0 -16  -8 0.66849 0.86245   1
   0  16   8-0.12367 0.64966   5
   0 -16  -8 0.56179 0.99262  12
   0 -16  -8 0.31348 0.79060  10
   0  16   8 1.04954 0.72897   7
   0 -16  -8 0.10157 0.95114  13
   0 -16  -8-0.88818 0.78165   8
   0 -16  -8 0.00898 0.66085   7
   0 -16  -8 0.47902 0.83137   6
   0 -16  -8 0.30352 0.83112   4
   0 -16  -9 1.14689 0.82172   4
   0 -16  -9 1.46674 0.70424   7
   0 -16  -9 2.02317 0.87647   6
   0 -16  -9-0.35194 1.01068  13
   0  16   9 0.86793 0.63680   5
   0 -16  -9 0.29914 0.85362  10
   0 -16  -9 2.21316 0.83418   8
   0 -16  -9 1.74872 0.93930   1
   0  16   9 0.31485 0.75644   7
   0 -16  -9 0.09166 1.06503  12
   0 -16 -10 4.38154 1.07686   1
   0 -16 -10 4.54517 1.04421   8
   0  16  10 2.98359 0.82011   5
   0 -16 -10 4.08617 1.22574  12
   0 -16 -10 6.26241 1.05306   4
   0 -16 -10 4.92385 1.06712   6
   0 -16 -10 5.30731 1.01705  10
   0 -16 -10 4.61240 0.88742   7
   0  16  10 5.12936 0.93288   7
   0 -16 -10 2.97129 1.20529  13
   0 -16 -11 10.3600 1.43527   4
   0  16  11 8.26684 1.30758   5
   0 -16 -11 10.8166 1.51250   6
   0  16  11 9.31167 1.37927   7
   0 -16 -11 7.98604 1.42991  10
   0 -16 -11 9.25097 1.33813   7
   0 -16 -11 12.8855 1.50177   1
   0 -16 -11 9.14444 1.63066  12
   0  16  12-1.58369 0.80842   7
   0 -16 -12-0.45376 0.72011   7
   0 -16 -12 0.61906 1.01304   1
   0  16  12 0.74208 0.67156   5
   0 -16 -12-0.95792 0.89600  10
   0 -16 -12-1.03257 0.91868   4
   0 -16 -12 0.31394 1.04840   6
   0 -16 -12-0.26773 1.22396  12
   0 -16 -13 5.81369 1.27287   1
   0 -16 -13 5.25892 1.18192   4
   0 -16 -13 4.28719 0.98501   7
   0  16  13 5.66826 0.98300   5
   0 -16 -13 5.35114 1.46399  12
   0  16  13 7.80507 1.05954   7
   0 -16 -13 5.10976 1.11654  10
   0 -16 -13 5.30399 1.27447   6
   0 -16 -14 20.1523 3.07665  12
   0 -16 -14 27.5436 2.93248   4
   0  16  14 25.8800 2.87731   7
   0 -16 -14 22.7941 2.91448  10
   0  16  14 18.2628 2.83363   5
   0 -16 -14 26.1849 2.98470   6
   0 -16 -14 28.4421 2.96535   1
   0 -16 -14 22.0261 2.83256   7
   0 -16 -15-0.84533 1.06094   4
   0  16  15-1.49629 0.86461   7
   0 -16 -15-0.16365 0.92746  10
   0 -16 -15-1.11467 1.37223  12
   0 -16 -15 0.44840 0.74601   7
   0 -16 -15-1.02916 1.06191   8
   0 -16 -15-1.73250 1.13519   1
   0 -16 -15-0.38616 1.19530   6
   0 -16 -16 8.08755 1.32750   8
   0 -16 -16 7.42994 1.19654  10
   0 -16 -16 7.09372 1.65118  12
   0 -16 -16 4.27512 1.06402   7
   0  16  16 6.50693 1.14563   7
   0 -16 -16 6.55444 1.33835   4
   0  16  17 9.47927 1.41875   7
   0 -16 -17 7.62742 1.48439  10
   0 -16 -17 11.0593 1.58951   4
   0 -16 -17 11.6383 1.60709   8
   0 -16 -17 7.54274 1.87773  12
   0  16  18 4.15166 0.99147   7
   0 -16 -18 3.84201 1.67055  12
   0 -16 -18 3.32180 1.05718  10
   0 -16 -18 5.42492 1.29055   8
   0 -16 -18 3.99877 1.24299   4
   0 -16 -19 0.81695 0.94879  10
   0  16  19 2.80385 0.90062   7
   0 -16 -19 1.30823 1.17587   4
   0 -16 -19 1.35347 1.18518   8
   0 -16 -19-1.40987 1.66349  12
   0 -16 -20-1.10334 1.74174  12
   0 -16 -20-1.67812 1.20042   4
   0 -16 -20-0.38602 1.20989   8
   0 -16 -20 1.15304 0.91859  10
   0 -16 -21 2.64242 1.82087  12
   0 -16 -21 1.27535 1.21978   4
   0 -16 -21-2.23660 1.30696   8
   0 -16 -22 2.27075 2.00598  12
   0 -16 -22 7.61730 1.48455   8
   0 -16 -23 0.96980 1.33371   8
   0 -16 -23 0.51510 1.93912  12
   0 -16 -24 2.95821 1.42389   8
   0 -16 -24 0.49819 2.06083  12
   0 -16 -25 2.16353 2.12300  12
   0 -16 -25 0.81745 1.46288   8
   0 -16 -26 4.53638 1.55090   8
   0 -16 -26 3.50070 2.31062  12
   0 -16 -27 4.01845 2.43587  12
   0 -16 -27 5.69250 1.62645   8
   0 -16 -28-0.81395 1.55416   8
   0 -16 -28-1.20239 2.44934  12
   0  17 -28 0.22719 1.72456   6
   0  17 -27 4.75307 1.77122   6
   0  17 -26 2.28437 1.66174   6
   0  17 -25 6.03857 1.38985   7
   0  17 -25 5.94747 1.71383   6
   0  17 -24-0.72450 1.46802   6
   0  17 -24-1.41400 1.10064   7
   0  17 -23 4.76493 1.42337   6
   0  17 -23 5.28100 1.28729   8
   0  17 -23-1.43610 1.05781   7
   0  17 -22 3.81451 1.27005   8
   0  17 -22 0.68920 0.99109   7
   0  17 -22 2.10123 1.29838   6
   0  17 -21 2.28214 1.21516   6
   0  17 -21 3.41272 1.28054   8
   0  17 -21 3.25581 1.09281   1
   0  17 -21 1.14145 0.96969   7
   0  17 -20 0.50706 1.10970   6
   0  17 -20 0.94361 1.01809   9
   0  17 -20 4.07503 1.08203   1
   0  17 -20 3.96824 1.00270   7
   0  17 -19-2.18472 0.95132   9
   0  17 -19 0.60936 1.00066   1
   0  17 -19-0.91906 0.94878   7
   0  17 -19-2.12648 1.03676   6
   0  17 -18 6.05232 1.08956   9
   0  17 -18 4.37802 1.11551   7
   0  17 -18 3.96923 1.13624   6
   0  17 -18 3.96590 1.10164   1
   0  17 -17 5.90134 1.29682   6
   0  17 -17 9.85687 1.29925   1
   0  17 -17 6.07693 1.25319   9
   0  17 -17 5.98455 1.28259   7
   0  17 -16 13.2853 2.08413   7
   0  17 -16 12.6372 2.05593   6
   0  17 -16 20.3883 2.07030   1
   0  17 -15 5.72817 1.36981   6
   0  17 -15 7.07251 1.39190   7
   0  17 -15 12.5434 1.39332   1
   0  17 -15 8.73844 1.30070   3
   0 -17  14 0.20757 1.04546  10
   0  17 -14 1.22145 0.81051   3
   0  17 -14 2.02730 0.91031   1
   0  17 -14-0.24357 0.91863   6
   0  17 -14 0.31919 0.69656   2
   0  17 -14 0.03084 0.94983   7
   0  17 -13 6.41796 1.06816   1
   0  17 -13 5.10014 1.13034   7
   0 -17  13 4.98782 1.18586  10
   0  17 -13 5.53983 1.19634   4
   0  17 -13 4.12010 0.97156   3
   0  17 -13 4.12825 1.08486   6
   0  17 -13 4.20403 0.93863   2
   0  17 -12 26.7332 3.14850   3
   0  17 -12 22.4405 3.20273   7
   0  17 -12 31.7739 3.17489   1
   0 -17  12 23.7088 3.23320  10
   0  17 -12 25.4561 3.22037   4
   0  17 -12 24.2418 3.18584   6
   0  17 -11 2.91731 1.08651   4
   0  17 -11 1.35662 0.97153   7
   0  17 -11 3.09650 0.81085   3
   0  17 -11 3.92401 0.92791   6
   0  17 -11 2.42718 0.85263   1
   0 -17  11 2.89837 1.03813  10
   0  17 -10 2.56082 0.78524   1
   0  17 -10 0.34789 0.89771   6
   0 -17  10 2.53004 0.94553  10
   0  17 -10 1.12009 1.04414   4
   0  17 -10 0.54839 0.92778   7
   0  17  -9 27.0673 2.81482   1
   0  17  -9 18.0255 2.85124   7
   0  17  -9 22.6390 2.83562   6
   0 -17   9 22.6063 2.89355  10
   0 -17   9 23.7116 3.02804  11
   0  17  -9 23.9021 2.90883   4
   0 -17   8 12.7320 1.78607  11
   0  17  -8 7.35435 1.51510   7
   0  17  -8 11.3849 1.42361   1
   0  17  -8 12.6449 1.45833   6
   0  17  -8 10.3713 1.58957   4
   0 -17   8 7.94760 1.57529  10
   0  17  -7 13.6474 1.66445   6
   0 -17   7 14.7772 1.92588  11
   0 -17   7 10.8425 1.76112  10
   0  17  -7 13.6281 1.66086   1
   0  17  -7 12.5035 1.76923   4
   0  17  -7 10.6351 1.72002   7
   0  17  -6-0.07289 0.69388   1
   0 -17   6 0.03461 0.91334  10
   0  17  -6 0.42336 0.70420   6
   0 -17   6-0.25360 1.08586  11
   0  17  -6-0.36676 0.78137   8
   0  17  -6-0.04029 0.91981   4
   0  17  -5 1.88718 0.86496   4
   0  17  -5 1.71834 0.78761   8
   0  17  -5 0.92216 0.72089   1
   0 -17   5 0.49664 0.89879  10
   0  17  -5 2.09141 0.67434   6
   0 -17   5 0.54065 1.10487  11
   0  17  -4 3.36435 0.89256   8
   0  17  -4 4.28773 0.81726   6
   0 -17   4 3.83645 0.98038  10
   0  17  -4 4.64082 0.87668   1
   0  17  -4 4.34929 1.03249   4
   0 -17   4 4.59996 1.26209  11
   0  17  -3 3.06119 0.89021   7
   0  17  -3 1.99599 0.98188   4
   0  17  -3 5.56824 0.80407   6
   0  17  -3 3.03021 0.82403   1
   0 -17   3 1.62483 0.94640  10
   0  17  -3 3.06129 0.84619   8
   0 -17   3 2.55087 1.11574  11
   0 -17   3 3.10272 0.76912   1
   0  17  -2 2.16563 0.86088   7
   0 -17   2 2.31182 0.58672   6
   0 -17   2 3.29059 0.78634   1
   0  17  -2 2.02513 0.74028   6
   0  17  -2 4.10228 0.95456   4
   0  17  -2 3.24602 0.78734   1
   0 -17   2 2.67186 0.54045   3
   0 -17   2 0.92286 0.94214  10
   0  17  -2 4.14859 0.84688   8
   0  17  -1 4.62419 0.86256   1
   0 -17   1 5.27843 0.90552   1
   0 -17   1 4.75852 0.72066   6
   0  17  -1 3.96768 0.93922   8
   0  17  -1 5.29032 0.94373   7
   0 -17   1 3.01794 0.73017  12
   0  17  -1 5.58447 0.84664   6
   0 -17   1 1.20202 1.04163  10
   0 -17   1 3.98127 0.70224   3
   0  17   0 29.0099 3.31875   1
   0  17   0 25.5384 3.34081   7
   0 -17   0 28.8777 3.27648   6
   0 -17   0 32.0830 3.34140   1
   0  17   0 27.5623 3.30388   6
   0  17   0 27.9445 3.33553   8
   0 -17   0 22.2516 3.31457  12
   0 -17   0 28.0203 3.28777   3
   0 -17  -1 2.48937 0.80718  12
   0 -17  -1 2.66556 0.93548  12
   0  17   1 4.32513 0.80281   1
   0 -17  -1 4.04221 0.87991   1
   0  17   1 4.63494 0.80669   6
   0 -17  -1 2.76540 0.68829   6
   0  17   1 4.40066 0.85235   7
   0 -17  -2 6.31573 1.28172  12
   0  17   2 7.64635 1.19021   7
   0  17   2 8.22137 1.13326   6
   0 -17  -2 7.81105 1.22016   1
   0 -17  -2 8.27882 1.08685   6
   0  17   2 8.95320 1.33317   4
   0  17   2 8.40414 1.15737   1
   0 -17  -2 6.06392 1.17418  12
   0 -17  -3 2.67574 0.84088   1
   0  17   3 1.91584 0.73665   1
   0  17   3 2.73819 0.70648   6
   0 -17  -3 1.76297 0.87668  10
   0 -17  -3 0.32032 0.94797  12
   0  17   3 2.50882 0.78522   7
   0 -17  -3 1.23189 0.80573  12
   0 -17  -3 2.71376 0.65778   6
   0 -17  -4 1.48134 0.92621  12
   0 -17  -4 4.73404 0.93064   1
   0  17   4 3.36940 0.76468   6
   0  17   4 2.39050 0.85084   7
   0 -17  -4 0.63130 0.93279  10
   0 -17  -4 4.35070 0.88788   8
   0 -17  -4 3.14065 0.92890   4
   0 -17  -4 3.24359 0.76800   6
   0  17   4 5.49093 0.80043   1
   0 -17  -5 6.57186 0.97355   1
   0 -17  -5-0.41488 0.97923  12
   0 -17  -5 3.50435 0.92682   8
   0 -17  -5 1.19536 0.96378  10
   0 -17  -5 5.32923 0.94462   4
   0  17   5 4.29527 0.83671   1
   0 -17  -5 5.07462 0.86820   6
   0  17   5 3.08378 0.86088   7
   0  17   6 34.8370 4.41381   7
   0 -17  -6 46.5097 4.43998   8
   0 -17  -6 44.3156 4.44610   1
   0 -17  -6 40.5495 4.41456   6
   0 -17  -6 31.7946 4.46228  12
   0 -17  -6 38.4796 4.43852   4
   0  17   6 30.7364 4.38122   5
   0 -17  -6 35.0602 4.45148  10
   0 -17  -7-0.38822 0.72741   7
   0  17   7 0.01164 0.79096   7
   0 -17  -7-0.29837 0.80558   8
   0 -17  -7 0.40009 0.93045   1
   0 -17  -7 0.10605 0.88014   4
   0 -17  -7 1.39623 0.99225  12
   0 -17  -7-0.79306 0.95576  10
   0  17   7 0.30925 0.63884   5
   0 -17  -7 0.36649 0.79858   6
   0 -17  -8 9.45121 1.40269   1
   0 -17  -8 9.22913 1.40812  10
   0  17   8 9.08900 1.32262   7
   0 -17  -8 7.33714 1.48175  12
   0 -17  -8 7.51194 1.26845   7
   0 -17  -8 10.3839 1.36557   8
   0 -17  -8 10.3315 1.35768   6
   0 -17  -8 8.91562 1.36899   4
   0  17   8 7.85419 1.21859   5
   0  17   9 3.14895 0.82881   5
   0 -17  -9 3.71958 1.24053  12
   0 -17  -9 5.28109 1.09366   1
   0  17   9 3.39260 0.96076   7
   0 -17  -9 5.67677 1.02824   8
   0 -17  -9 5.92147 1.03582  10
   0 -17  -9 2.89330 0.88137   7
   0 -17  -9 5.58657 1.02697   4
   0 -17  -9 6.08209 1.05149   6
   0 -17 -10 2.85242 0.82915   7
   0 -17 -10 3.89183 1.00093   8
   0 -17 -10 3.86375 1.03683   6
   0 -17 -10 3.96271 1.09834   1
   0 -17 -10 1.43338 0.97754  10
   0 -17 -10 2.74264 1.26671  12
   0  17  10 5.41211 0.92754   7
   0  17  10 3.79048 0.81369   5
   0 -17 -10 5.51202 1.02675   4
   0 -17 -11-0.79531 0.91970  10
   0 -17 -11 1.00773 1.01964   1
   0 -17 -11 0.37044 0.73423   7
   0  17  11-1.19226 0.82874   7
   0 -17 -11 0.26927 0.93890   4
   0  17  11 0.36477 0.67369   5
   0 -17 -11-1.08324 1.19616  12
   0 -17 -11-0.08291 0.98480   6
   0  17  12-0.10656 0.83488   7
   0 -17 -12-1.20243 1.00633   4
   0 -17 -12-0.07062 0.92846  10
   0 -17 -12 0.46319 0.74247   7
   0  17  12-1.01095 0.71913   5
   0 -17 -12-0.60475 1.05866   6
   0 -17 -12-1.97985 1.28632  12
   0 -17 -12 0.47043 1.05026   1
   0 -17 -13 2.56813 1.12888   1
   0 -17 -13 2.01301 1.03199   4
   0  17  13 1.75708 0.88452   7
   0 -17 -13 1.44047 1.15789   6
   0  17  13 2.41808 0.78226   5
   0 -17 -13 1.89677 0.79709   7
   0 -17 -13 1.15469 1.35677  12
   0 -17 -13 2.11389 0.98740  10
   0 -17 -14 6.39613 1.09226   7
   0 -17 -14 8.17782 1.39361   1
   0 -17 -14 7.60922 1.62641  12
   0 -17 -14 7.89918 1.42820   6
   0 -17 -14 5.89639 1.24690  10
   0  17  14 5.41896 1.10717   5
   0 -17 -14 7.59620 1.31870   4
   0  17  14 6.45167 1.18576   7
   0  17  15 1.98787 0.90935   7
   0 -17 -15 0.25811 0.79767   7
   0 -17 -15 0.54014 1.08036   4
   0 -17 -15 2.50077 0.98371  10
   0 -17 -15-0.10951 1.40961  12
   0 -17 -16 14.3960 2.32489   4
   0 -17 -16 13.7052 2.58501  12
   0 -17 -16 20.8881 2.33400   8
   0  17  16 18.0878 2.22251   7
   0 -17 -16 16.8938 2.27086  10
   0 -17 -17 44.9221 5.08178   4
   0 -17 -17 48.4547 5.10207   8
   0 -17 -17 35.4489 5.04948  10
   0  17  17 44.7928 5.02078   7
   0 -17 -17 34.3846 5.23316  12
   0 -17 -18 10.5944 1.51880   4
   0 -17 -18 9.25463 1.54228   8
   0  17  18 6.94477 1.30363   7
   0 -17 -18 6.87103 1.38819  10
   0 -17 -18 7.56786 1.92590  12
   0 -17 -19 0.90747 0.98963  10
   0 -17 -19 1.43315 1.22810   8
   0  17  19-0.39809 0.91284   7
   0 -17 -19 0.20185 1.69143  12
   0 -17 -19 2.18934 1.19118   4
   0 -17 -20 0.98955 1.83915  12
   0 -17 -20 1.58592 1.28913   8
   0 -17 -20 2.37868 1.02020  10
   0 -17 -20 3.73709 1.25926   4
   0 -17 -21 2.16278 1.31986   8
   0 -17 -21 3.54919 1.88530  12
   0 -17 -21 1.77803 1.28664   4
   0 -17 -22-0.76493 1.28609   4
   0 -17 -22 0.75972 1.30854   8
   0 -17 -22 0.07744 1.94186  12
   0 -17 -23 5.96666 2.38965  12
   0 -17 -23 8.82378 1.80284   4
   0 -17 -23 14.0453 1.86631   8
   0 -17 -24 0.17189 1.32866   4
   0 -17 -24-0.66717 1.37320   8
   0 -17 -24-0.08468 2.10975  12
   0 -17 -25 1.62161 1.49140   8
   0 -17 -25 0.13350 2.20466  12
   0 -17 -25 1.77847 1.38569   4
   0 -17 -26 2.88516 1.50531   8
   0 -17 -26-0.04684 2.29932  12
   0 -17 -27-0.36454 1.50908   8
   0 -17 -27-1.60721 2.38331  12
   0 -17 -28-2.03429 1.63241   8
   0  18 -27 2.59052 1.73320   6
   0  18 -26 0.75005 1.57184   6
   0  18 -25 1.59531 1.52549   6
   0  18 -25-2.72943 1.15630   7
   0  18 -24 0.01981 1.03532   7
   0  18 -24 4.39285 1.49471   6
   0  18 -23 0.99337 1.39125   6
   0  18 -23-0.43000 1.02928   7
   0  18 -22 1.70592 1.25913   8
   0  18 -22 0.51554 1.04692   7
   0  18 -22 1.04148 1.27544   6
   0  18 -21-1.81821 1.20939   6
   0  18 -21 1.98956 1.25209   8
   0  18 -21 0.77091 1.05784   7
   0  18 -20-1.54805 1.14466   6
   0  18 -20 0.38842 1.03999   7
   0  18 -20-1.56362 1.01179   9
   0  18 -20 0.34287 1.10951   1
   0  18 -19-0.29612 0.96290   9
   0  18 -19 0.20015 1.06150   1
   0  18 -19-0.50943 1.04690   7
   0  18 -19 1.71298 1.05875   6
   0  18 -18-1.24525 0.98045   9
   0  18 -18 0.06481 1.00744   1
   0  18 -18-0.41105 1.03799   7
   0  18 -18 0.37597 0.98787   6
   0  18 -17 1.44193 1.00722   1
   0  18 -17 0.48730 1.01722   6
   0  18 -17 0.19135 1.03287   7
   0  18 -16 11.9177 1.41632   1
   0  18 -16 6.66737 1.44033   7
   0  18 -16 6.60387 1.42224   6
   0  18 -15 6.36172 1.11957   1
   0  18 -15 4.65569 1.12027   6
   0  18 -15 2.68598 1.15787   7
   0 -18  14 1.34439 1.11069  10
   0  18 -14 1.40883 0.94497   1
   0  18 -14 0.50100 0.98276   6
   0  18 -14-0.24814 1.01843   7
   0  18 -13 21.8155 2.73815   6
   0  18 -13 27.0877 2.72081   1
   0 -18  13 21.0145 2.79565  10
   0  18 -13 21.1418 2.68809   2
   0  18 -13 16.6615 2.76200   7
   0  18 -12-0.72002 0.98297   7
   0  18 -12 0.34122 0.95273   6
   0  18 -12 0.25742 0.79334   3
   0  18 -12-0.45852 0.85311   1
   0 -18  12 0.69072 1.05735  10
   0  18 -11 0.83068 0.93630   7
   0  18 -11 1.12330 0.80609   1
   0  18 -11 2.21541 1.08404   4
   0 -18  11 0.29276 1.02478  10
   0  18 -11 0.67740 0.93007   6
   0  18 -10 2.64226 0.93806   6
   0  18 -10 1.57823 1.07693   4
   0  18 -10 1.37644 0.99055   7
   0 -18  10 3.37977 1.09143  10
   0  18 -10 3.22224 0.85426   1
   0  18  -9 4.62751 1.05380   6
   0  18  -9 6.75119 1.01681   1
   0  18  -9 3.84770 1.10692   7
   0 -18   9 7.24680 1.48490  11
   0  18  -9 6.05211 1.19662   4
   0 -18   9 4.33753 1.15859  10
   0  18  -8 4.22722 0.86728   1
   0  18  -8 3.95012 0.89286   6
   0 -18   8 2.60403 0.98276  10
   0  18  -8-0.50783 1.01250   7
   0  18  -8 5.32082 1.10143   4
   0 -18   8 3.67702 1.34778  11
   0 -18   7 33.1681 4.59835  10
   0  18  -7 44.6758 4.56256   1
   0 -18   7 40.0330 4.69532  11
   0  18  -7 40.5018 4.55526   6
   0  18  -7 39.8713 4.61988   4
   0  18  -7 30.9129 4.57726   7
   0  18  -6 28.5871 3.56924   4
   0  18  -6 30.7227 3.51402   1
   0 -18   6 24.2581 3.57254  10
   0 -18   6 32.2995 3.68188  11
   0  18  -6 30.1336 3.50310   6
   0 -18   5 0.32958 0.99515  10
   0 -18   5 4.02693 1.21950  11
   0  18  -5 2.99527 0.96518   4
   0  18  -5 1.97463 0.83271   1
   0  18  -5 3.33604 0.77202   6
   0  18  -4 16.2894 1.95904   6
   0  18  -4 17.7721 1.98088   1
   0 -18   4 12.9281 2.17590  11
   0  18  -4 16.4586 2.05029   4
   0 -18   4 11.6791 2.05015  10
   0 -18   3 10.4572 1.63989  11
   0 -18   3 7.08754 1.42706  10
   0  18  -3 8.81633 1.41244   7
   0  18  -3 10.0464 1.34633   1
   0 -18   3 10.4357 1.31955   1
   0  18  -3 10.6233 1.33833   6
   0  18  -3 7.81621 1.45026   4
   0 -18   2 2.66058 0.54970   6
   0 -18   2 1.18502 0.88265  10
   0 -18   2 1.57223 0.48878   3
   0  18  -2 3.03780 0.77211   6
   0  18  -2 0.95221 0.76948   1
   0  18  -2 1.03762 0.96894   4
   0 -18   2 1.89371 0.76172   1
   0  18  -2 0.90811 0.85689   7
   0 -18   1 5.30502 0.89510   1
   0  18  -1 3.01106 0.93803   7
   0 -18   1 3.92985 0.69896   6
   0 -18   1 1.55717 0.98498  10
   0 -18   1 4.43282 0.66852   3
   0  18  -1 3.70890 0.85409   6
   0  18  -1 4.39532 0.87183   1
   0 -18   1 2.83024 0.69701  12
   0  18   0 11.9527 1.73245   7
   0 -18   0 9.51248 1.69391  12
   0  18   0 13.7363 1.72006   1
   0  18   0 13.6789 1.68610   6
   0 -18   0 15.1421 1.74189   1
   0 -18   0 13.4962 1.63800   3
   0 -18   0 13.3911 1.61610   6
   0  18   1 9.83996 1.46118   7
   0  18   1 11.3726 1.42345   1
   0 -18  -1 8.88529 1.49080  12
   0 -18  -1 9.10657 1.40655  12
   0 -18  -1 10.7263 1.46375   1
   0  18   1 10.3966 1.39789   6
   0 -18  -1 10.8509 1.32772   6
   0  18   2 8.76669 1.27782   1
   0 -18  -2 11.3773 1.20594   6
   0 -18  -2 5.72766 1.39561  12
   0 -18  -2 4.56284 1.29152  12
   0  18   2 10.4918 1.24341   6
   0  18   2 7.52154 1.32052   7
   0 -18  -2 9.55692 1.32682   1
   0  18   2 9.40974 1.42329   4
   0  18   3 34.7888 4.03405   6
   0 -18  -3 27.9399 4.10189  12
   0 -18  -3 38.2127 4.02393   6
   0  18   3 36.5955 4.05747   1
   0 -18  -3 29.3943 4.07533  12
   0  18   3 29.5725 4.06729   7
   0 -18  -3 28.5682 4.09359  10
   0 -18  -3 42.5052 4.09082   1
   0 -18  -4 6.48947 1.12082   4
   0  18   4 6.66969 0.93869   6
   0 -18  -4 6.04136 1.08080   1
   0 -18  -4 3.87508 1.21367  12
   0  18   4 4.68752 1.03255   7
   0 -18  -4 2.14303 1.09435  12
   0  18   4 5.93695 0.97493   1
   0 -18  -4 3.41072 1.12117  10
   0 -18  -4 6.75627 0.93272   6
   0 -18  -5 18.4733 2.29373   4
   0  18   5 15.7755 2.25257   7
   0 -18  -5 19.8502 2.29919   1
   0  18   5 18.4998 2.24022   1
   0 -18  -5 18.7898 2.23711   6
   0 -18  -5 15.7506 2.30800  12
   0 -18  -5 21.4490 2.29408   8
   0 -18  -5 15.1330 2.30044  10
   0 -18  -6 2.96945 0.89734   8
   0 -18  -6 2.52766 0.92424   4
   0  18   6 1.90047 0.70364   5
   0  18   6 3.28439 0.87737   7
   0 -18  -6 2.76436 1.05097  12
   0 -18  -6 2.95924 0.84726   6
   0 -18  -6 3.13892 0.99605   1
   0 -18  -6 2.38131 0.99298  10
   0 -18  -7-0.11957 1.05239  12
   0  18   7 2.12694 0.69999   5
   0 -18  -7 1.26164 0.89007   8
   0 -18  -7 0.87463 0.88458   4
   0  18   7 2.22633 0.85106   7
   0 -18  -7 2.13291 0.96155   1
   0 -18  -7 0.56030 0.86246   6
   0 -18  -7 2.62839 0.95227  10
   0 -18  -8 1.25004 0.93611   8
   0  18   8 1.21558 0.69010   5
   0 -18  -8 0.58115 1.01262   1
   0  18   8 0.62523 0.81662   7
   0 -18  -8 0.22549 0.96742  10
   0 -18  -8 1.05258 0.93749   4
   0 -18  -8 1.41631 0.89132   6
   0 -18  -8-0.44142 1.09688  12
   0 -18  -9 1.48047 0.95420   4
   0 -18  -9 2.58356 0.98508   8
   0 -18  -9 2.55874 1.01786  10
   0  18   9 1.73298 0.71874   5
   0 -18  -9 5.13166 1.06523   1
   0 -18  -9 3.40750 0.97771   6
   0  18   9 3.26401 0.92632   7
   0 -18  -9 3.73460 1.15176  12
   0 -18 -10-0.16952 0.95267  10
   0 -18 -10-0.40853 0.96344   4
   0 -18 -10-0.03118 0.92248   8
   0  18  10 0.78916 0.65690   5
   0 -18 -10-0.50459 1.01211   1
   0 -18 -10 0.74052 0.95447   6
   0 -18 -10 1.39489 1.18174  12
   0  18  10 1.32895 0.84201   7
   0 -18 -11 1.38617 1.05065   1
   0 -18 -11-0.84978 1.00794   4
   0  18  11-0.28928 0.67441   5
   0 -18 -11-0.08496 1.02059   6
   0 -18 -11-0.82846 0.98033  10
   0 -18 -11-0.15768 1.26117  12
   0  18  11 0.71756 0.87062   7
   0 -18 -11 1.50855 0.96104   8
   0  18  12 0.11408 0.72158   5
   0 -18 -12 0.67694 0.97602  10
   0 -18 -12-1.05261 1.29859  12
   0  18  12 0.05046 0.92621   7
   0 -18 -12-0.77120 1.08951   6
   0 -18 -12 0.36864 1.10912   1
   0 -18 -12-0.78977 1.02527   4
   0 -18 -13 13.5984 2.30045  12
   0 -18 -13 20.2077 2.13961   4
   0  18  13 18.2757 2.06528   7
   0 -18 -13 19.3615 2.20492   1
   0  18  13 12.4378 1.98916   5
   0 -18 -13 14.4857 2.17065   6
   0 -18 -13 13.5151 2.11665  10
   0  18  14 0.06449 0.78770   5
   0 -18 -14-0.09513 1.10586   4
   0 -18 -14-0.34776 1.47033  12
   0  18  14 1.13627 0.91171   7
   0 -18 -14-2.18218 1.00143  10
   0  18  15 13.2252 1.50471   7
   0 -18 -15 7.18656 1.88660  12
   0 -18 -15 7.60375 1.56384  10
   0 -18 -15 8.63879 1.61262   4
   0  18  16 19.6288 2.19354   7
   0 -18 -16 12.4844 2.55990  12
   0 -18 -16 13.4829 2.24314  10
   0 -18 -16 18.7600 2.30389   4
   0  18  17-1.32429 0.98922   7
   0 -18 -17-1.40544 1.67763  12
   0 -18 -17-1.09329 1.19229   4
   0 -18 -17 0.54332 1.18762   8
   0 -18 -17-1.42712 1.07646  10
   0 -18 -18 11.4120 2.67534  12
   0 -18 -18 14.5676 2.26940  10
   0  18  18 17.1116 2.21819   7
   0 -18 -18 18.8098 2.34625   4
   0 -18 -18 21.6136 2.39002   8
   0 -18 -19 0.37491 1.01308  10
   0 -18 -19-0.89672 1.80377  12
   0 -18 -19 3.46590 1.28745   8
   0 -18 -19 0.82757 1.20953   4
   0 -18 -20 1.40825 1.24148   4
   0 -18 -20 0.94285 1.25879   8
   0 -18 -20-1.73297 1.85888  12
   0 -18 -20 0.54473 1.00686  10
   0 -18 -21 2.61086 2.06320  12
   0 -18 -21 8.79451 1.55865   8
   0 -18 -21 6.74186 1.53080   4
   0 -18 -22 0.07939 1.96519  12
   0 -18 -22-0.33914 1.30462   4
   0 -18 -22-0.61721 1.35770   8
   0 -18 -23-0.86955 2.09972  12
   0 -18 -23 0.84756 1.33282   4
   0 -18 -23 0.61483 1.38197   8
   0 -18 -24 1.92839 1.39948   4
   0 -18 -24-0.17423 2.13247  12
   0 -18 -24 2.41267 1.41183   8
   0 -18 -25 0.40145 1.44127   8
   0 -18 -25-0.68007 2.23473  12
   0 -18 -26 2.32383 1.52678   8
   0 -18 -26-0.19080 2.38904  12
   0 -18 -27 3.34789 2.41622  12
   0 -18 -27-0.02654 1.59118   8
   0  19 -27 1.99776 1.69940   6
   0  19 -26 2.78917 1.66254   6
   0  19 -25 4.99885 1.54574   6
   0  19 -25 1.65167 1.15862   7
   0  19 -24-0.66506 1.11912   7
   0  19 -24 3.44794 1.44499   6
   0  19 -23 0.14381 1.35409   6
   0  19 -23 1.04611 1.11206   7
   0  19 -22-2.17672 1.37873   8
   0  19 -22-2.52524 1.29781   6
   0  19 -22-0.66753 1.13270   7
   0  19 -21-2.12634 1.21449   6
   0  19 -21 0.79119 1.30297   8
   0  19 -21-1.54351 1.16015   7
   0  19 -20-0.40226 1.12135   6
   0  19 -20-0.07794 1.10614   7
   0  19 -19-2.41620 1.05990   9
   0  19 -19-0.72823 1.11377   7
   0  19 -19 0.55013 1.08863   6
   0  19 -18 3.25960 1.09728   1
   0  19 -18-0.64279 1.03832   6
   0  19 -18 0.71643 1.12820   7
   0  19 -18 0.82656 1.06450   9
   0  19 -17-0.81550 1.10772   7
   0  19 -17 0.92295 1.02931   1
   0  19 -17-0.50108 1.03834   6
   0  19 -16-0.85972 1.00711   1
   0  19 -16-0.91732 1.02273   6
   0  19 -16 0.14570 1.11047   7
   0  19 -15 8.43094 1.59984   7
   0  19 -15 10.2896 1.58399   6
   0  19 -15 11.3090 1.55105   1
   0  19 -14 4.73625 1.16305   6
   0  19 -14 3.93927 1.06670   1
   0 -19  14 3.80604 1.26619  10
   0  19 -14 4.74738 1.21232   7
   0 -19  13 0.02102 1.12350  10
   0  19 -13 0.86219 0.89574   1
   0  19 -13 1.24601 0.90099   2
   0  19 -13-0.55578 1.00500   6
   0  19 -13-0.20753 1.03313   7
   0 -19  12 7.32708 1.47618  10
   0  19 -12 7.56850 1.33667   6
   0  19 -12 8.91091 1.25339   1
   0  19 -12 6.20358 1.38651   7
   0 -19  11 0.91178 1.08950  10
   0  19 -11 3.09345 0.97141   6
   0  19 -11 3.82971 0.89518   1
   0  19 -11 1.69462 1.05415   7
   0  19 -10 1.03306 0.99719   7
   0 -19  10 2.35253 1.02850  10
   0  19 -10 1.15980 0.84131   1
   0  19 -10 0.41486 0.91557   6
   0  19  -9 1.81329 0.85225   6
   0  19  -9 0.08856 0.83152   1
   0 -19   9-1.22690 1.03702  10
   0 -19   9 0.38865 1.30615  11
   0  19  -9 0.88941 0.97095   7
   0 -19   8 1.17580 1.31521  11
   0  19  -8 1.37792 1.07943   4
   0  19  -8-0.62162 0.84302   6
   0  19  -8-0.25378 0.94702   7
   0 -19   8 1.23372 0.98817  10
   0  19  -8 1.75869 0.80843   1
   0  19  -7 18.6532 2.02306   1
   0  19  -7 16.0440 2.00875   6
   0  19  -7 14.4358 2.12922   4
   0 -19   7 14.1470 2.10147  10
   0  19  -7 12.9161 2.09038   7
   0 -19   7 16.6338 2.29407  11
   0  19  -6 5.91711 1.27286   4
   0 -19   6 7.31462 1.50901  11
   0 -19   6 2.92496 1.26823  10
   0  19  -6 8.08189 1.12515   1
   0  19  -6 6.69909 1.07315   6
   0 -19   5 5.44903 1.16928  10
   0  19  -5 7.44021 1.27582   4
   0  19  -5 6.51174 1.08004   6
   0 -19   5 6.02754 1.44356  11
   0  19  -5 6.98897 1.13631   1
   0  19  -4 1.93273 0.84236   1
   0  19  -4 1.02931 0.79647   6
   0 -19   4 1.50985 1.19708  11
   0 -19   4 0.94660 0.99382  10
   0  19  -4 2.74942 1.05242   4
   0 -19   3 0.07693 0.96243  10
   0  19  -3 0.20419 0.82639   1
   0 -19   3-1.13243 1.17729  11
   0 -19   3 0.80924 0.74620   1
   0  19  -3 0.97917 1.01520   4
   0  19  -3 0.55914 0.76598   6
   0  19  -3 0.89681 0.85440   7
   0  19  -2 6.41189 1.20485   7
   0 -19   2 7.35064 1.12892   1
   0  19  -2 8.28550 1.11610   6
   0  19  -2 6.65240 1.13462   1
   0  19  -2 6.70402 1.29000   4
   0 -19   2 5.25345 1.28318  10
   0 -19   1 1.04875 0.48551   3
   0 -19   1-0.93730 0.52709   6
   0  19  -1 1.34557 0.77562   1
   0 -19   1-0.79451 0.97810  10
   0 -19   1 0.50639 0.44721  12
   0  19  -1 0.91014 0.77002   6
   0  19  -1 0.40111 0.86522   7
   0 -19   1 0.31549 0.51281  12
   0 -19   1 1.02779 0.79532   1
   0  19   0 2.32994 0.81816   1
   0 -19   0 1.41386 0.62071   3
   0 -19   0 3.16679 0.61585   6
   0 -19   0 2.04340 0.77397  12
   0 -19   0 2.42839 0.88665   1
   0  19   0 3.25113 0.79701   6
   0  19   0 2.27656 0.88924   7
   0  19   1 7.04370 1.20419   1
   0 -19  -1 8.51404 1.07755   6
   0  19   1 7.60272 1.17006   6
   0 -19  -1 7.21769 1.27362  12
   0  19   1 7.85458 1.25087   7
   0 -19  -1 9.24412 1.25927   1
   0 -19  -1 6.60007 1.17800  12
   0  19   2 1.07738 0.81116   7
   0  19   2 0.86758 1.00919   4
   0  19   2 0.15567 0.71530   6
   0 -19  -2 0.59990 0.85171   1
   0  19   2 0.65827 0.80292   1
   0 -19  -2 1.13427 0.97600  12
   0 -19  -2 0.80934 0.60582   6
   0 -19  -2 2.13989 0.81583  12
   0 -19  -3 0.78738 0.96252  10
   0 -19  -3 0.85507 0.63682   6
   0 -19  -3 0.53499 0.89414  12
   0  19   3 1.79650 0.71910   6
   0  19   3 1.00239 0.79085   1
   0  19   3 0.16006 0.85792   7
   0 -19  -3 2.70019 0.91779   1
   0 -19  -3 1.48166 1.03235  12
   0 -19  -4 2.89610 1.04993  10
   0 -19  -4 3.56160 0.79317   6
   0  19   4 2.49463 0.88452   1
   0  19   4 5.21329 0.84324   6
   0 -19  -4 3.72787 1.03152  12
   0 -19  -4 4.22409 0.98660   4
   0 -19  -4 1.92673 1.13440  12
   0 -19  -4 3.72588 1.01048   1
   0  19   4 3.88905 0.92951   7
   0 -19  -5 0.39432 0.89703   4
   0 -19  -5 0.89331 0.89964  10
   0 -19  -5 0.57769 0.93682   1
   0 -19  -5 0.70271 0.74367   6
   0  19   5 1.86387 0.78127   1
   0 -19  -5 1.10350 0.97425  12
   0 -19  -5 0.34569 1.11225  12
   0  19   5 1.08040 0.83852   7
   0 -19  -5-0.37015 0.85760   8
   0  19   6 7.48214 1.25841   5
   0 -19  -6 11.5593 1.43713   1
   0 -19  -6 7.77059 1.49406  10
   0  19   6 9.06692 1.37210   7
   0 -19  -6 8.24428 1.43248   4
   0 -19  -6 11.9288 1.41377   8
   0 -19  -6 5.98358 1.47200  12
   0 -19  -6 10.0906 1.33022   6
   0 -19  -7 5.69103 1.29988  10
   0  19   7 5.89776 1.19671   7
   0 -19  -7 6.38311 1.21729   8
   0 -19  -7 7.18241 1.23895   4
   0  19   7 5.76602 1.03436   5
   0 -19  -7 9.70615 1.26708   1
   0 -19  -7 7.26708 1.17995   6
   0 -19  -7 6.54016 1.32645  12
   0 -19  -8 1.00824 0.99993   1
   0 -19  -8-1.21480 1.01067  10
   0 -19  -8-0.15221 1.08273  12
   0  19   8-0.04218 0.66906   5
   0  19   8-0.09323 0.87062   7
   0 -19  -8-0.44907 0.94417   8
   0 -19  -8 0.40071 0.90233   6
   0 -19  -8 2.03669 0.97128   4
   0 -19  -9-0.75771 1.01615  10
   0 -19  -9 0.06348 0.92448   8
   0 -19  -9-0.29246 0.93688   6
   0  19   9 2.17449 0.89743   7
   0 -19  -9 1.26303 1.18866  12
   0 -19  -9-2.49621 0.98345   4
   0 -19  -9-1.09879 1.02586   1
   0  19   9-0.78677 0.67504   5
   0 -19 -10 1.22261 0.99088   8
   0  19  10 1.49193 0.91926   7
   0 -19 -10 1.92464 0.97497   4
   0  19  10 0.48445 0.70584   5
   0 -19 -10 1.56769 1.24286  12
   0 -19 -10 0.01995 1.02340  10
   0 -19 -10 0.27109 1.09888   1
   0  19  11 6.14858 1.17779   7
   0 -19 -11 5.90572 1.27681  10
   0 -19 -11 6.85481 1.24615   8
   0 -19 -11 4.40445 1.47583  12
   0 -19 -11 6.70129 1.23936   4
   0  19  11 4.36608 0.98153   5
   0 -19 -11 8.07317 1.33460   1
   0 -19 -12 1.51340 1.08511   4
   0 -19 -12-0.01992 1.02456  10
   0  19  12 1.43232 0.72483   5
   0 -19 -12-0.86111 1.39655  12
   0 -19 -12 0.38009 1.05386   8
   0 -19 -12 2.91312 1.17556   1
   0  19  12 2.08736 0.97756   7
   0  19  13 7.34560 1.32550   5
   0 -19 -13 5.56975 1.81328  12
   0  19  13 12.3300 1.46861   7
   0 -19 -13 9.40951 1.53706  10
   0 -19 -13 11.0458 1.54445   4
   0 -19 -14-0.54957 1.48326  12
   0  19  14-1.33755 0.80041   5
   0  19  14 0.70452 0.97880   7
   0 -19 -14-0.99468 1.12618   4
   0 -19 -14-0.76854 1.05352  10
   0 -19 -15 4.32235 1.29355  10
   0  19  15 6.46378 1.22526   7
   0 -19 -15 5.52631 1.73176  12
   0 -19 -15 7.43151 1.37037   4
   0  19  16-0.02645 0.96451   7
   0 -19 -16 0.53495 1.18546   4
   0 -19 -16-0.39648 1.64227  12
   0 -19 -16-0.62439 1.07693  10
   0 -19 -17 0.67316 1.69200  12
   0 -19 -17 0.62410 1.23563   8
   0 -19 -17 1.14510 1.05265  10
   0 -19 -17 1.79513 1.21983   4
   0  19  17 1.08445 0.97236   7
   0 -19 -18 0.83087 1.26141   8
   0 -19 -18 1.75093 1.21305   4
   0 -19 -18 3.59955 1.79364  12
   0  19  18 1.19177 1.01260   7
   0 -19 -18 2.28194 1.10764  10
   0 -19 -19 0.17129 1.26373   8
   0 -19 -19-2.29609 1.85543  12
   0 -19 -19 1.33117 1.23604   4
   0 -19 -19-0.96498 1.06178  10
   0 -19 -20 3.75349 1.34432   8
   0 -19 -20 2.66992 1.15075  10
   0 -19 -20 2.58722 1.94421  12
   0 -19 -20 2.06638 1.28912   4
   0 -19 -21-1.47424 1.98288  12
   0 -19 -21 3.20937 1.36341   8
   0 -19 -21 1.17818 1.28612   4
   0 -19 -22 0.21393 1.31956   4
   0 -19 -22 1.22231 1.37021   8
   0 -19 -22 2.10635 2.09156  12
   0 -19 -23 1.08935 1.43165   8
   0 -19 -23-0.91328 1.35538   4
   0 -19 -23-2.13141 2.19393  12
   0 -19 -24 0.87180 1.42785   8
   0 -19 -24 1.46466 2.24066  12
   0 -19 -25 1.58818 2.31557  12
   0 -19 -25 6.10100 1.64086   8
   0 -19 -26 0.73753 1.53350   8
   0 -19 -26 0.88106 2.43454  12
   0  20 -25-0.90793 1.16513   7
   0  20 -24-0.84756 1.47417   6
   0  20 -24-0.61318 1.16917   7
   0  20 -23 1.97766 1.19554   7
   0  20 -23-2.83504 1.36149   6
   0  20 -22-2.93180 1.31885   6
   0  20 -22 0.82719 1.25514   7
   0  20 -21 0.89912 1.20247   7
   0  20 -21 1.38368 1.22646   6
   0  20 -20 0.39068 1.17012   6
   0  20 -20 0.69596 1.18870   7
   0  20 -19-0.49932 1.15270   6
   0  20 -19 1.15718 1.12131   9
   0  20 -19 1.18951 1.16921   7
   0  20 -18 0.28363 1.14353   9
   0  20 -18 0.61528 1.18197   7
   0  20 -18 2.31345 1.11151   6
   0  20 -17 0.81987 1.16686   7
   0  20 -17 0.01896 1.06133   6
   0  20 -16 3.03377 1.25155   7
   0  20 -16 3.83601 1.18961   6
   0  20 -16 4.40509 1.11714   1
   0  20 -15-0.91969 0.97113   1
   0  20 -15 0.78636 1.05247   6
   0  20 -15-1.47068 1.17320   7
   0  20 -14-0.21338 0.94988   1
   0  20 -14 1.61976 1.15135   7
   0 -20  14 0.71977 1.16806  10
   0  20 -14 1.88641 1.07887   6
   0  20 -13 2.66846 0.96201   1
   0 -20  13 2.54041 1.21243  10
   0  20 -13 1.73526 1.14487   7
   0  20 -13 3.60729 1.08934   6
   0 -20  12-1.01938 1.13247  10
   0  20 -12-0.35840 1.09650   7
   0  20 -12-0.64230 1.01794   6
   0  20 -12 1.11222 0.88118   1
   0  20 -11 0.92036 0.87975   1
   0 -20  11 1.42602 1.15140  10
   0  20 -11 2.06918 0.95267   6
   0  20 -11 1.43256 1.10144   7
   0  20 -10 1.05868 1.07441   7
   0  20 -10 1.85084 0.92370   6
   0  20 -10-0.82292 0.87025   1
   0 -20  10-0.90347 1.13166  10
   0 -20   9 2.80482 1.51507  11
   0  20  -9 5.28422 1.00921   6
   0  20  -9 3.91376 0.97930   1
   0  20  -9 3.76486 1.12262   7
   0 -20   9 2.94072 1.21162  10
   0  20  -8 0.68829 1.05181   7
   0  20  -8 3.06690 0.90701   1
   0  20  -8 2.43965 0.92049   6
   0 -20   8 2.47405 1.13632  10
   0 -20   8 3.61395 1.44548  11
   0  20  -7 11.0035 1.50932   1
   0  20  -7 11.5685 1.47565   6
   0  20  -7 8.73847 1.56440   7
   0 -20   7 7.53400 1.61779  10
   0 -20   7 13.3530 1.87630  11
   0 -20   6 2.52444 1.44224  11
   0 -20   6 0.85376 1.20921  10
   0  20  -6 4.18682 0.92583   6
   0  20  -6 6.05629 1.00151   1
   0  20  -5 13.5772 1.76359   6
   0  20  -5 15.5295 1.80430   1
   0 -20   5 9.43575 1.88367  10
   0 -20   5 13.4158 2.06654  11
   0 -20   4 4.41885 1.18907  10
   0 -20   4 5.33332 1.42327  11
   0  20  -4 5.15204 1.08271   1
   0  20  -4 6.70856 1.06706   6
   0  20  -4 5.34807 1.22982   4
   0 -20   3 0.31976 1.29297  11
   0  20  -3 1.03571 1.05024   4
   0  20  -3 5.26872 0.93372   1
   0 -20   3 2.80732 0.85819   1
   0  20  -3 4.72484 0.90098   6
   0 -20   3 3.21307 1.00975  10
   0  20  -3 1.64068 0.99559   7
   0  20  -2 4.32510 0.93395   6
   0  20  -2 6.37879 1.15722   4
   0 -20   2 3.89343 0.94573   1
   0  20  -2 4.61116 1.01886   7
   0 -20   2 0.61157 1.01334  10
   0  20  -2 3.50927 0.94646   1
   0  20  -1 19.4399 2.23967   6
   0 -20   1 13.1954 2.34377  10
   0  20  -1 15.4301 2.31048   7
   0 -20   1 20.7106 2.29109   1
   0  20  -1 18.9746 2.26488   1
   0 -20   1 16.6491 2.14958   3
   0 -20   1 20.6696 2.13285  12
   0 -20   1 14.9609 2.16212   6
   0 -20   0 2.71132 0.64091   3
   0  20   0 1.84326 0.88916   1
   0  20   0 3.04362 0.96777   7
   0 -20   0 3.34007 0.93980   1
   0 -20   0 2.66481 0.62746   6
   0  20   0 1.96232 0.82542   6
   0 -20  -1 4.24087 0.73465   6
   0 -20  -1 4.61331 1.01114   1
   0 -20  -1 3.76049 0.99933  12
   0  20   1 3.93237 0.88884   6
   0 -20  -1 3.28722 0.89939  12
   0  20   1 3.57332 0.98438   7
   0  20   1 3.87196 0.94221   1
   0  20   2 7.48411 1.23869   4
   0 -20  -2 5.76235 0.85727   6
   0  20   2 4.29242 1.07243   7
   0  20   2 6.91063 1.02099   1
   0  20   2 4.13036 0.95240   6
   0 -20  -2 3.62730 1.03950  12
   0 -20  -2 3.05432 1.15853  12
   0 -20  -2 5.57671 1.08952   1
   0  20   3 2.06980 0.82927   1
   0  20   3 2.11518 0.76486   6
   0 -20  -3 4.96733 1.01319   1
   0 -20  -3 0.53341 1.07918  12
   0  20   3 1.17421 0.92384   7
   0 -20  -3 1.47684 0.94496  12
   0 -20  -3 2.81207 1.08445  10
   0  20   4 0.46000 0.90855   7
   0 -20  -4 0.91807 0.99744  12
   0  20   4 1.47188 0.82922   1
   0 -20  -4 0.06643 1.12637  12
   0 -20  -4 3.87266 1.05103   4
   0 -20  -4 4.38403 1.05613   1
   0 -20  -4 1.60507 1.04941  10
   0 -20  -5 16.0232 2.65284  12
   0 -20  -5 22.3705 2.59002   4
   0  20   5 20.9361 2.51823   1
   0  20   5 19.6689 2.55011   7
   0 -20  -5 17.7499 2.59850  10
   0 -20  -5 25.6822 2.59013   1
   0 -20  -5 17.6413 2.58733  12
   0 -20  -6 12.2527 1.97137  10
   0 -20  -6 12.2044 1.96265  12
   0  20   6 12.1558 1.77057   5
   0 -20  -6 16.8750 1.89575   8
   0 -20  -6 17.0376 1.92034   1
   0 -20  -6 14.9890 1.92047   4
   0 -20  -6 10.4694 2.05482  12
   0  20   6 14.6494 1.88612   7
   0 -20  -7 1.17436 1.00839  10
   0 -20  -7 1.33841 0.96890   8
   0 -20  -7 2.63016 1.03354   4
   0  20   7 1.07049 0.92644   7
   0  20   7 1.29748 0.69831   5
   0 -20  -7-1.34993 1.13302  12
   0 -20  -7 1.22095 1.07172   1
   0  20   8 2.21895 0.73292   5
   0 -20  -8 2.05782 1.11308  10
   0 -20  -8 2.68649 1.03506   8
   0 -20  -8 3.79068 1.05887   4
   0 -20  -8 3.15013 1.09624   1
   0  20   8 1.24505 0.97932   7
   0 -20  -8 1.17510 1.18979  12
   0 -20  -9 13.9092 1.70790   1
   0  20   9 10.3889 1.57282   7
   0 -20  -9 8.09333 1.76961  12
   0 -20  -9 13.1025 1.66213   8
   0  20   9 9.31956 1.43008   5
   0 -20  -9 8.84731 1.67513  10
   0 -20  -9 12.0103 1.66248   4
   0  20  10 10.0095 1.59157   5
   0 -20 -10 11.1562 1.95993  12
   0 -20 -10 11.8461 1.82415  10
   0 -20 -10 14.0317 1.79914   8
   0 -20 -10 15.2299 1.83832   1
   0 -20 -10 13.9257 1.81528   4
   0  20  10 11.8294 1.73435   7
   0 -20 -11 1.64498 1.34731  12
   0 -20 -11-0.03506 1.10940   8
   0 -20 -11 1.05160 1.03665   4
   0  20  11 0.72413 0.72280   5
   0 -20 -11 2.22495 1.16267   1
   0  20  11 1.65237 1.01528   7
   0 -20 -11 1.51369 1.08037  10
   0  20  12 1.90527 0.81990   5
   0 -20 -12 5.53589 1.46081  12
   0  20  12 3.12672 1.07279   7
   0 -20 -12 2.07952 1.13320  10
   0 -20 -12 4.48261 1.19860   8
   0 -20 -12 2.76553 1.12416   4
   0 -20 -13 4.30421 1.60038  12
   0 -20 -13 5.61844 1.30336   8
   0  20  13 6.02818 1.18359   7
   0 -20 -13 4.88477 1.28969  10
   0  20  13 4.33380 0.97938   5
   0 -20 -13 5.09639 1.27731   4
   0  20  14 13.2569 1.71684   7
   0 -20 -14 13.7304 1.85086   4
   0 -20 -14 11.8769 2.08678  12
   0  20  14 9.96682 1.60941   5
   0 -20 -14 11.4838 1.80699  10
   0 -20 -15 20.8960 2.92151  10
   0 -20 -15 25.0727 2.91913   4
   0  20  15 23.3552 2.84406   7
   0 -20 -15 19.1505 3.14524  12
   0 -20 -16-1.23934 1.19642   4
   0 -20 -16 0.57623 1.07831  10
   0 -20 -16-2.22127 1.66379  12
   0  20  16-1.44171 1.02630   7
   0 -20 -17 0.53263 1.09161  10
   0 -20 -17 0.12815 1.25606   4
   0  20  17 0.47048 1.01207   7
   0 -20 -17-0.39424 1.69872  12
   0 -20 -18-1.96433 1.80071  12
   0 -20 -18-0.31703 1.23577   4
   0 -20 -18-0.76911 1.13673  10
   0  20  18 0.25080 1.04089   7
   0 -20 -18 1.93170 1.26951   8
   0 -20 -19 5.39615 1.44734   8
   0 -20 -19 4.19734 1.27469  10
   0 -20 -19 4.78374 1.94507  12
   0 -20 -19 5.15079 1.41979   4
   0 -20 -20 8.99398 1.59959   4
   0 -20 -20 10.0349 1.65285   8
   0 -20 -20 6.39796 1.46408  10
   0 -20 -20 3.86605 2.13943  12
   0 -20 -21 2.71767 2.01770  12
   0 -20 -21 0.68107 1.37649   8
   0 -20 -21 0.45214 1.31945   4
   0 -20 -22 9.22838 1.78456   8
   0 -20 -22 7.81960 1.71079   4
   0 -20 -22 8.33716 2.38506  12
   0 -20 -23-0.96682 2.21044  12
   0 -20 -23-0.27338 1.45158   8
   0 -20 -24 0.63866 1.45764   8
   0 -20 -24-0.68606 2.30523  12
   0 -20 -25-1.10271 2.38060  12
   0 -20 -25 0.49878 1.53897   8
   0 -20 -26-3.98453 2.49861  12
   0  21 -25 0.13865 1.24095   7
   0  21 -24 0.25146 1.28759   7
   0  21 -23 3.21559 1.37026   7
   0  21 -22 1.19903 1.28433   7
   0  21 -21 0.78882 1.26128   7
   0  21 -20-0.33149 1.23104   6
   0  21 -20 1.49040 1.27699   7
   0  21 -19 0.69773 1.21719   9
   0  21 -19-2.16970 1.21880   6
   0  21 -19-1.08566 1.26761   7
   0  21 -18-1.53379 1.19695   6
   0  21 -18 0.66709 1.24883   7
   0  21 -18-0.87220 1.19985   9
   0  21 -17-0.96011 1.14967   6
   0  21 -17 0.32835 1.22959   7
   0  21 -16 3.18941 1.26190   7
   0  21 -16 3.84893 1.19863   6
   0  21 -15 0.65887 1.21399   7
   0  21 -15 1.86480 1.09789   6
   0  21 -15-2.02677 0.98948   1
   0  21 -14 1.21627 1.20216   7
   0  21 -14 0.40325 0.95585   1
   0 -21  14 1.06995 1.25847  10
   0  21 -14 1.86792 1.09695   6
   0  21 -13 0.76012 0.91230   1
   0 -21  13 0.94246 1.25854  10
   0  21 -13-0.84758 1.16574   7
   0  21 -13 3.50634 1.05173   6
   0  21 -12 0.29305 0.91209   1
   0  21 -12-0.32309 1.10383   7
   0  21 -12 0.04522 0.98762   6
   0 -21  12-0.28114 1.21786  10
   0 -21  11 3.17089 1.22079  10
   0  21 -11 0.90253 0.91629   1
   0  21 -11 1.95771 0.98851   6
   0  21 -11-0.14931 1.12176   7
   0  21 -10 4.94928 1.28879   7
   0 -21  10 4.36201 1.62228  11
   0  21 -10 5.34697 1.14341   6
   0  21 -10 4.92676 1.10563   1
   0 -21  10 6.02736 1.36150  10
   0 -21   9-0.02258 1.18575  10
   0  21  -9 0.33219 0.89241   6
   0  21  -9 0.15829 0.91665   1
   0  21  -9 0.66602 1.08801   7
   0 -21   9 0.09237 1.51718  11
   0 -21   8 0.27175 1.42624  11
   0  21  -8-1.28604 1.07690   7
   0 -21   8 0.80508 1.16505  10
   0  21  -8 0.78281 0.90144   1
   0  21  -8 0.57994 0.85196   6
   0  21  -7 6.69380 1.07529   6
   0  21  -7 6.62919 1.09785   1
   0 -21   7 1.79751 1.25876  10
   0 -21   7 3.08095 1.52537  11
   0  21  -6 31.0593 3.03471   6
   0 -21   6 12.6752 3.11339  10
   0  21  -6 29.0986 3.04911   1
   0 -21   6 19.0524 3.22833  11
   0  21  -5 82.1601 8.63960   6
   0 -21   5 49.9196 8.68418  10
   0 -21   5 66.6931 8.74341  11
   0  21  -5 83.9958 8.64498   1
   0  21  -4 90.0335 9.45485   1
   0 -21   4 79.2163 9.55058  11
   0  21  -4 87.3002 9.44675   6
   0  21  -4 71.0790 9.47625   7
   0 -21   4 67.5255 9.49469  10
   0 -21   3 15.5740 2.88056  10
   0  21  -3 24.3033 2.75498   6
   0 -21   3 25.7174 2.75749   1
   0  21  -3 23.0764 2.77159   1
   0 -21   3 22.5859 2.97860  11
   0  21  -3 19.1359 2.79408   7
   0  21  -2 1.70977 0.89197   1
   0  21  -2 2.81674 0.98648   7
   0 -21   2 1.53693 1.12653  10
   0 -21   2 1.74365 0.90064   1
   0  21  -2 1.11989 0.85919   6
   0  21  -1 4.91287 1.07565   7
   0 -21   1 3.36546 1.00851   1
   0 -21   1 1.96170 0.64165   3
   0  21  -1 4.22233 0.97503   1
   0  21  -1 6.26547 0.91717   6
   0 -21   1 4.85385 1.15563  10
   0  21   0 13.3677 1.92705   7
   0 -21   0 15.9572 1.92938   1
   0  21   0 14.2671 1.88728   1
   0 -21   0 13.4578 1.75417   3
   0  21   0 14.9215 1.84180   6
   0 -21  -1 15.3847 2.49863  12
   0 -21  -1 19.0948 2.44344   3
   0  21   1 21.3528 2.52586   1
   0  21   1 18.6831 2.47455   6
   0 -21  -1 29.3475 2.57382   1
   0  21   1 20.5717 2.55125   7
   0 -21  -2 3.16732 1.41530  12
   0  21   2 8.72174 1.49399   7
   0  21   2 10.1984 1.41596   1
   0 -21  -2 12.2064 1.49132   1
   0  21   2 11.5707 1.33305   6
   0  21   3 52.5570 5.47254   1
   0  21   3 43.3625 5.43601   6
   0 -21  -3 41.6864 5.53157  10
   0 -21  -3 56.9892 5.49756   1
   0 -21  -3 40.1158 5.48403  12
   0  21   3 43.2948 5.48433   7
   0 -21  -4 6.93081 1.62990  10
   0 -21  -4 13.7118 1.57609   4
   0  21   4 10.6709 1.47147   1
   0 -21  -4 8.35643 1.57132  12
   0  21   4 8.32013 1.52934   7
   0 -21  -4 12.1132 1.60508   1
   0 -21  -5 18.4913 2.05886   1
   0  21   5 13.6733 1.88654   5
   0 -21  -5 14.4683 2.05637  10
   0  21   5 13.8619 1.99885   7
   0 -21  -5 13.7802 2.07426  12
   0 -21  -5 17.2989 2.07193   4
   0 -21  -6 1.30467 1.15572  10
   0  21   6 0.05381 0.71890   5
   0 -21  -6 0.88612 1.04844   1
   0 -21  -6 1.20869 0.99473   8
   0  21   6 1.60190 0.97602   7
   0 -21  -6 2.24229 1.03491   4
   0 -21  -6 0.08853 1.12842  12
   0  21   7 5.63826 0.96143   5
   0 -21  -7 4.22665 1.26936  10
   0  21   7 5.04188 1.20684   7
   0 -21  -7 6.37237 1.22302   8
   0 -21  -7 6.54731 1.32834   1
   0 -21  -7 6.52857 1.39149  12
   0 -21  -7 6.75810 1.29346   4
   0  21   8 0.83990 1.03019   7
   0 -21  -8 1.86399 1.04167   4
   0 -21  -8 1.89356 1.04700   8
   0 -21  -8 1.73099 1.22446  12
   0  21   8 1.01586 0.70453   5
   0 -21  -8-0.26590 1.15347  10
   0 -21  -8 2.39978 1.16415   1
   0  21   9 0.93115 0.72273   5
   0 -21  -9-1.03880 1.28260  12
   0 -21  -9 1.65349 1.07389   4
   0 -21  -9 1.99685 1.15450  10
   0 -21  -9 1.88854 1.06682   8
   0 -21  -9 2.75821 1.18972   1
   0  21   9 0.28339 1.00704   7
   0 -21 -10 1.41147 1.19381   1
   0  21  10-0.01476 0.69524   5
   0 -21 -10-0.80531 1.11849   4
   0  21  10-0.57309 0.97067   7
   0 -21 -10-0.99361 1.33831  12
   0 -21 -10-1.39671 1.10466   8
   0 -21 -10-1.66531 1.16652  10
   0  21  11 0.73460 0.99484   7
   0 -21 -11 1.35820 1.12010   8
   0 -21 -11-1.49940 1.39256  12
   0 -21 -11 0.83020 1.11377   4
   0 -21 -11 1.02036 1.15306  10
   0  21  11 0.63958 0.72947   5
   0 -21 -12 3.67195 1.20505   4
   0 -21 -12 3.52290 1.21011  10
   0 -21 -12 2.02358 1.51950  12
   0 -21 -12 3.82172 1.21643   8
   0  21  12 1.70901 0.82185   5
   0  21  12 4.71771 1.16226   7
   0 -21 -13 7.94742 1.55060   4
   0 -21 -13 6.87774 1.58020  10
   0  21  13 9.98434 1.46820   7
   0  21  13 7.00922 1.26634   5
   0 -21 -13 8.39008 1.86414  12
   0 -21 -13 12.0053 1.61432   8
   0 -21 -14 1.90784 1.66541  12
   0 -21 -14 1.78734 1.22715  10
   0  21  14 4.53392 1.14138   7
   0 -21 -14 4.95538 1.27323   4
   0 -21 -15 1.42927 1.64868  12
   0 -21 -15 1.12000 1.18336   4
   0 -21 -15-0.70004 1.17033  10
   0  21  15 1.59300 1.05114   7
   0  21  16 1.63162 1.08307   7
   0 -21 -16-0.35341 1.67009  12
   0 -21 -16 1.06810 1.21094  10
   0 -21 -16-0.44841 1.19654   4
   0 -21 -17 0.15100 1.17748  10
   0  21  17 2.23819 1.06451   7
   0 -21 -17-0.16862 1.76380  12
   0 -21 -17 2.39369 1.25124   4
   0 -21 -18 2.22779 1.20507  10
   0 -21 -18 3.85282 1.32214   4
   0 -21 -18-0.45967 1.87017  12
   0 -21 -19-0.17732 1.30288   4
   0 -21 -19 0.82364 1.32812   8
   0 -21 -19-0.16888 1.15389  10
   0 -21 -19-0.33613 1.89732  12
   0 -21 -20 0.71428 1.19958  10
   0 -21 -20-0.18826 1.34771   8
   0 -21 -20 0.15618 2.02658  12
   0 -21 -20 2.10862 1.36070   4
   0 -21 -21 1.14097 2.07070  12
   0 -21 -21-0.02418 1.38029   8
   0 -21 -22-0.98857 2.20672  12
   0 -21 -22-0.04972 1.42367   8
   0 -21 -23 1.40507 1.47972   8
   0 -21 -23 4.02955 2.30225  12
   0 -21 -24-1.03295 2.38822  12
   0 -21 -24 1.02512 1.56523   8
   0 -21 -25-1.27749 2.44150  12
   0  22 -24-0.40342 1.35507   7
   0  22 -23 0.82140 1.34147   7
   0  22 -22-0.27837 1.36956   7
   0  22 -21 0.87053 1.32911   7
   0  22 -20-0.29373 1.33138   7
   0  22 -19 3.35574 1.37777   9
   0  22 -19 4.14631 1.43014   7
   0  22 -18-1.66993 1.36924   7
   0  22 -18-1.65211 1.31381   9
   0  22 -17-1.25534 1.31906   7
   0  22 -16-0.02133 1.28784   7
   0  22 -15 1.36348 1.27103   7
   0 -22  14 1.25358 1.28641  10
   0  22 -14-1.28160 1.10349   6
   0  22 -14 0.53602 1.23429   7
   0 -22  13 2.23909 1.29318  10
   0  22 -13 0.89196 1.21813   7
   0  22 -13 2.08912 1.07082   6
   0  22 -12 1.05935 1.02233   6
   0  22 -12 0.04541 0.95159   1
   0  22 -12 0.79665 1.19641   7
   0 -22  12 1.80753 1.25188  10
   0  22 -11 5.65727 1.43030   7
   0 -22  11 3.76989 1.48630  10
   0  22 -11 7.55462 1.30595   6
   0  22 -11 8.74600 1.26741   1
   0  22 -10-1.08943 0.98688   6
   0 -22  10 1.27285 1.55680  11
   0  22 -10 0.76779 0.95184   1
   0  22 -10 1.82148 1.17626   7
   0 -22  10-0.79374 1.22282  10
   0 -22   9 6.82599 1.60765  10
   0  22  -9 9.20267 1.40395   1
   0 -22   9 8.39947 1.89816  11
   0  22  -9 8.33223 1.54513   7
   0  22  -9 9.10607 1.37933   6
   0 -22   8 9.62332 1.79807  10
   0 -22   8 11.7714 2.07031  11
   0  22  -8 10.5925 1.57799   6
   0  22  -8 9.58973 1.71125   7
   0  22  -8 12.5750 1.61694   1
   0 -22   7 3.59809 1.32419  10
   0  22  -7 4.67038 1.04048   6
   0 -22   7 3.67824 1.57576  11
   0  22  -7 3.95295 1.09516   1
   0 -22   6 1.00681 1.48040  11
   0  22  -6 2.38872 0.96457   6
   0 -22   6 1.93813 1.12967  10
   0  22  -6 1.95395 1.01584   1
   0  22  -5 10.3477 1.43194   6
   0  22  -5 13.6354 1.48023   1
   0 -22   5 5.67305 1.83187  11
   0 -22   5 3.56992 1.57643  10
   0 -22   4 37.4802 5.41348  11
   0  22  -4 51.5903 5.27484   1
   0 -22   4 26.4083 5.32684  10
   0  22  -4 54.6264 5.26521   6
   0  22  -4 40.7229 5.31006   7
   0  22  -3 102.847 11.5462   1
   0  22  -3 86.8945 11.5656   7
   0 -22   3 96.7415 11.6443  11
   0 -22   3 111.118 11.5427   1
   0 -22   3 79.4623 11.5826  10
   0  22  -3 103.514 11.5381   6
   0  22  -2 30.6681 3.38945   1
   0  22  -2 29.5010 3.37151   6
   0  22  -2 23.9028 3.43522   7
   0 -22   2 20.1891 3.46998  10
   0 -22   2 30.6169 3.37856   1
   0  22  -1 21.3740 3.04642   7
   0 -22   1 28.9324 3.01197   1
   0  22  -1 23.8885 2.96917   6
   0 -22   1 19.1913 3.09379  10
   0  22  -1 25.9038 2.99405   1
   0  22   0 6.16464 1.04372   6
   0  22   0 4.70032 1.13744   1
   0 -22   0 6.08737 1.17290   1
   0  22   0 6.00279 1.22436   7
   0 -22  -1 21.3329 2.36525   1
   0  22   1 16.4202 2.25190   6
   0  22   1 15.4685 2.34685   7
   0  22   1 20.0221 2.31954   1
   0  22   2 7.86113 1.19297   1
   0  22   2 5.07719 1.08837   6
   0  22   2 6.76105 1.28078   7
   0 -22  -2 7.90529 1.29631   1
   0  22   3 4.77158 0.90769   6
   0  22   3 3.25851 1.13775   7
   0 -22  -3 6.65508 1.15871   1
   0  22   3 5.24999 1.03915   1
   0 -22  -3 1.12853 1.13932  12
   0 -22  -3 3.93742 1.29262  10
   0 -22  -4 6.77212 1.49958  12
   0 -22  -4 11.5476 1.50738   1
   0 -22  -4 9.21693 1.59490  10
   0  22   4 7.29083 1.44958   7
   0 -22  -4 8.88734 1.50921   4
   0  22   4 9.69766 1.39667   1
   0  22   5 0.50096 0.72571   5
   0 -22  -5 0.56226 1.06026   4
   0  22   5 1.12829 1.00836   7
   0 -22  -5 1.39945 1.13202  12
   0 -22  -5 1.32239 1.09799  10
   0 -22  -5 0.79958 1.15049   1
   0 -22  -6 1.74199 1.19584  10
   0  22   6 2.23202 0.76571   5
   0  22   6 1.70743 1.05341   7
   0 -22  -6 1.18665 1.12340   4
   0 -22  -6 1.17555 1.18682  12
   0 -22  -6 5.41161 1.15940   1
   0 -22  -7 2.48714 1.23452  10
   0 -22  -7 4.09332 1.11237   8
   0  22   7 2.76934 1.13179   7
   0  22   7 2.89894 0.82481   5
   0 -22  -7 5.49642 1.18169   4
   0 -22  -7 2.33604 1.29657  12
   0 -22  -7 7.01460 1.25318   1
   0  22   8 3.07201 0.85513   5
   0  22   8 4.36148 1.16595   7
   0 -22  -8 4.05464 1.39434  12
   0 -22  -8 4.88458 1.20475   4
   0 -22  -8 2.56017 1.28021  10
   0 -22  -8 7.37599 1.29428   1
   0 -22  -8 3.89445 1.17124   8
   0 -22  -9 5.24354 1.39827  10
   0 -22  -9 7.01208 1.28017   4
   0 -22  -9 6.55050 1.37588   1
   0  22   9 4.66003 0.96363   5
   0  22   9 5.61563 1.26163   7
   0 -22  -9 4.38325 1.47411  12
   0 -22  -9 6.40805 1.29595   8
   0  22  10 0.89523 0.72108   5
   0 -22 -10 1.02621 1.21129  10
   0 -22 -10 0.89368 1.15481   4
   0  22  10 2.31437 1.05525   7
   0 -22 -10 2.51417 1.12221   8
   0 -22 -10-0.02386 1.39548  12
   0  22  11 1.10108 1.08606   7
   0 -22 -11-0.86193 1.18258  10
   0  22  11 0.32188 0.72781   5
   0 -22 -11 0.07276 1.17236   4
   0 -22 -11 2.59362 1.15772   8
   0 -22 -11 0.73616 1.46050  12
   0 -22 -12-0.06981 1.18161  10
   0 -22 -12-1.12963 1.50031  12
   0 -22 -12-0.19688 1.18606   8
   0 -22 -12 0.51426 1.17315   4
   0  22  12 0.22186 1.07363   7
   0 -22 -13 1.93603 1.22608   4
   0 -22 -13-0.08525 1.58000  12
   0 -22 -13 3.18437 1.20157   8
   0 -22 -13 3.04294 1.31167  10
   0  22  13 1.54913 1.13106   7
   0  22  14 0.35429 1.07035   7
   0 -22 -14 0.33139 1.25791   8
   0 -22 -14 0.76468 1.15626  10
   0 -22 -14 1.35638 1.23599   4
   0 -22 -14 1.67717 1.62994  12
   0 -22 -15 1.10270 1.19232  10
   0  22  15 2.27502 1.12549   7
   0 -22 -15-0.66209 1.66705  12
   0 -22 -15 1.98690 1.26404   4
   0  22  16 1.02778 1.10861   7
   0 -22 -16 2.58400 1.75066  12
   0 -22 -16 2.44987 1.25513  10
   0 -22 -16 0.52295 1.26251   4
   0 -22 -17 0.27066 1.20663  10
   0  22  17-1.37004 1.10658   7
   0 -22 -17 0.53258 1.28646   4
   0 -22 -17-0.62592 1.86390  12
   0 -22 -18 11.3934 1.99678  10
   0 -22 -18 15.9174 2.06707   4
   0 -22 -18 11.5491 2.50148  12
   0 -22 -19 0.73451 1.36659   4
   0 -22 -19-1.56293 1.27469  10
   0 -22 -19-0.19271 1.98694  12
   0 -22 -19 1.39862 1.40224   8
   0 -22 -20 12.4328 2.10324   8
   0 -22 -20 12.8861 2.61959  12
   0 -22 -21-0.50423 2.16587  12
   0 -22 -21 1.27415 1.42985   8
   0 -22 -22 0.04414 2.17034  12
   0 -22 -22 1.46226 1.44767   8
   0 -22 -23-0.49978 1.52520   8
   0 -22 -23 0.22974 2.27690  12
   0 -22 -24-0.38499 2.37301  12
   0  23 -23-0.82547 1.45154   7
   0  23 -22 0.33609 1.41674   7
   0  23 -21-0.71397 1.41596   7
   0  23 -20 0.04700 1.37536   7
[truncated: 5,146,144 more chars]
